# Supplementary material for: 2,2,7,7,12,12,17,17-Octa­methyl-21,22,23,24-tetra­thia-2,7,12,17-tetra­germapenta­cyclo­[16.2.1.13,6.18,11.113,16]tetra­cosa-3,5,8,10,13,15,18,20-octa­ene
Source: Acta Crystallogr Sect E Struct Rep Online. 2012 Dec 12;69(Pt 1):m37. doi: 10.1107/S1600536812049720 (PMC3588302; doi:10.1107/S1600536812049720)
Supplement: Supplementary file 1 [file e-69-00m37-sup1.cif]

##############################################################################
#                                                                            #
# This CIF contains the data in a paper accepted for publication in          #
# Acta Crystallographica Section E. It conforms to the requirements of       #
# Notes for Authors for Acta Crystallographica Section E, and has been       #
# peer reviewed under the auspices of the IUCr Commission on Journals.       #
#                                                                            #
# Full details of the Crystallographic Information File format               #
# are given in the paper "The Crystallographic Information File (CIF):       #
# a New Standard Archive File for Crystallography" by S. R. Hall, F. H.      #
# Allen and I. D. Brown [Acta Cryst. (1991), A47, 655-685].                  #
#                                                                            #
# The current version of the core CIF dictionary is obtainable from          #
# ftp://ftp.iucr.org/pub/cif_core.dic.                                       #
#                                                                            #
# Software is freely available for graphical display of the structure(s)     #
# in this CIF. For information consult the CIF software page                 #
# http://www.iucr.org/resources/cif/software.                                #
#                                                                            #
# This file may be used for bona fide research purposes within the           #
# scientific community so long as proper attribution is given to the journal # 
# article from which it was obtained.                                        #
#                                                                            #
##############################################################################
data_global
_audit_creation_method     SHELXL-97
_journal_date_recd_electronic     2012-11-27
_journal_date_accepted     2012-12-04
_journal_name_full     'Acta Crystallographica, Section E'
_journal_year     2013
_journal_volume     69
_journal_issue      1
_journal_page_first     m37
_journal_page_last     m37
_journal_paper_category     QM
_journal_paper_doi     10.1107/S1600536812049720
_journal_coeditor_code     SU2536
loop_
    _publ_contact_author_name
    _publ_contact_author_address
    _publ_contact_author_email
    'Annie Castel'
;
Laboratoire H\'et\'erochimie Fondamentale et Appliqu\'ee,
UMR CNRS 5069, Universit\'e Paul Sabatier, 118 route de Narbonne,
31062 Toulouse Cedex 9, France
;
 castel@chimie.ups-tlse.fr
_publ_contact_author_fax     '+43 5 61 55 61 72'
_publ_contact_author_phone     '+43 5 61 55 82 04'
_publ_section_title
;\
2,2,7,7,12,12,17,17-Octamethyl-21,22,23,24-tetrathia-2,7,12,17-\
tetragermapentacyclo[16.2.1.1^3,6^.1^8,11^.1^13,16^]tetracosa-3,5,8,10,13,\
15,18,20-octaene
;
loop_
    _publ_author_name
    _publ_author_address
    'Guillaume Carel'
;
Laboratoire H\'et\'erochimie Fondamentale et Appliqu\'ee,
UMR CNRS 5069, Universit\'e Paul Sabatier, 118 route de Narbonne,
31062 Toulouse Cedex 9, France
;
    'Sonia Mallet-Ladeira'
;
Universit\'e de Toulouse, UPS, Institut de Chimie de Toulouse FR2599,
118 route de Narbonne, 31062 Toulouse Cedex  9, France
;
    'Ghassoub Rima'
;
Laboratoire H\'et\'erochimie Fondamentale et Appliqu\'ee,
UMR CNRS 5069, Universit\'e Paul Sabatier, 118 route de Narbonne,
31062 Toulouse Cedex 9, France
;
    'David Madec'
;
Laboratoire H\'et\'erochimie Fondamentale et Appliqu\'ee,
UMR CNRS 5069, Universit\'e Paul Sabatier, 118 route de Narbonne,
31062 Toulouse Cedex 9, France
;
    'Annie Castel'
;
Laboratoire H\'et\'erochimie Fondamentale et Appliqu\'ee,
UMR CNRS 5069, Universit\'e Paul Sabatier, 118 route de Narbonne,
31062 Toulouse Cedex 9, France
;
data_I
_audit_creation_method     SHELXL-97
_chemical_name_systematic
;
2,2,7,7,12,12,17,17-Octamethyl-21,22,23,24-tetrathia-2,7,12,17-
tetragermapentacyclo[16.2.1.1^3,6^.1^8,11^.1^13,16^]tetracosa-
3,5,8,10,13,15,18,20-octaene
;
_chemical_name_common     ?
_chemical_formula_moiety     'C24 H32 Ge4 S4'
_chemical_formula_sum     'C24 H32 Ge4 S4'
_chemical_formula_iupac     '[Ge4 (C H3)8 (C4 H2 S)4]'
_chemical_formula_weight     739.22
_chemical_melting_point     ?
_symmetry_cell_setting     monoclinic
_symmetry_space_group_name_H-M     'P 21/c'
_symmetry_space_group_name_Hall     '-P 2ybc'
loop_
    _symmetry_equiv_pos_as_xyz
    'x, y, z'
    '-x, y+1/2, -z+1/2'
    '-x, -y, -z'
    'x, -y-1/2, z-1/2'
_cell_length_a     6.6211(4)
_cell_length_b     12.6668(7)
_cell_length_c     18.3413(11)
_cell_angle_alpha     90.00
_cell_angle_beta     90.698(4)
_cell_angle_gamma     90.00
_cell_volume     1538.14(16)
_cell_formula_units_Z     2
_cell_measurement_reflns_used     5690
_cell_measurement_theta_min     3.08
_cell_measurement_theta_max     24.20
_cell_measurement_temperature     193(2)
_exptl_crystal_description     plate
_exptl_crystal_colour     colourless
_exptl_crystal_size_max     0.20
_exptl_crystal_size_mid     0.06
_exptl_crystal_size_min     0.02
_exptl_crystal_density_diffrn     1.596
_exptl_crystal_density_meas     ?
_exptl_crystal_density_method     'not measured'
_exptl_crystal_F_000     736
_exptl_absorpt_coefficient_mu     4.154
_exptl_absorpt_correction_type     multi-scan
_exptl_absorpt_process_details     '(SADABS; Bruker, 2006)'
_exptl_absorpt_correction_T_min     0.7410
_exptl_absorpt_correction_T_max     0.9215
_exptl_special_details
;
Spectroscopic data for the intermediate: M.p.= 363 - 364 K/0.25 mm Hg. ^1^H NMR
(300 MHz in CDCl~3~) \d, p.p.m.: 7.71--7.64 (m, 2H), 7.36--7.31 (m, 2H),
7.31--7.34 (m, 2H), 0.85 (s, 6H). ^13^C NMR (75 MHz in CDCl~3~) \d, p.p.m.:
138.1, 133.9, 130.4, 128.1, -0.1. MS (EI, 70 eV) m/<i>z</i>= 270
(<i>M</i>^+.^). UV: \l ~max~= 235 nm, log \e= 1.41. IR (Nujol, cm^-1^): 3100,
3073, 2976, 2907, 1497, 1402, 1214, 1080, 974, 848, 831, 807, 746, 704. Anal.
Found: C, 44.62; H, 4.57. Calc. for C~10~H~12~S~2~Ge: C, 44.68; H, 4.47.
Spectroscopic data for the title compound: M.p.: 389 - 390 K(dec.). ^1^H NMR
(300 MHz in CDCl~3~) \d, p.p.m.: 7.31 (s, 8H), 0.78 (s, 24H). ^13^C NMR (75
MHz in CDCl~3~) \d, p.p.m.: 143.6, 134.9, 1.2. MS (EI, 70 eV)
m/<i>z</i>= 740 (<i>M</i>^+.^). UV: \l ~max~= 247 nm, log \e = 4.6. IR (Nujol,
cm^-1^): 2960, 2915, 1643, 1490, 1406, 1270, 1240, 1200, 985, 953, 836, 802,
738. Anal. Found: C, 38.85; H, 4.42. Calc. for C~24~H~32~S~4~Ge~4~: C, 39.00;
H, 4.33.
;
_diffrn_ambient_temperature     193(2)
_diffrn_radiation_type     MoK\a
_diffrn_radiation_wavelength     0.71073
_diffrn_radiation_source     'fine-focus sealed tube'
_diffrn_radiation_monochromator     graphite
_diffrn_measurement_device_type     'Bruker APEXII'
_diffrn_measurement_method     'phi and omega scans'
_diffrn_detector_area_resol_mean     ?
_diffrn_reflns_number     34763
_diffrn_reflns_av_R_equivalents     0.0648
_diffrn_reflns_av_sigmaI/netI     0.0405
_diffrn_reflns_theta_min     2.22
_diffrn_reflns_theta_max     29.40
_diffrn_reflns_theta_full     29.40
_diffrn_measured_fraction_theta_max     0.995
_diffrn_measured_fraction_theta_full     0.995
_diffrn_reflns_limit_h_min     -9
_diffrn_reflns_limit_h_max     9
_diffrn_reflns_limit_k_min     -17
_diffrn_reflns_limit_k_max     17
_diffrn_reflns_limit_l_min     -25
_diffrn_reflns_limit_l_max     25
_refine_special_details
;
Refinement of <i>F</i>^2^ against ALL reflections. The weighted <i>R</i>-factor
<i>wR</i> and goodness of fit <i>S</i> are based on <i>F</i>^2^, conventional
<i>R</i>-factors <i>R</i> are based on <i>F</i>, with <i>F</i> set to zero for
negative <i>F</i>^2^. The threshold expression of <i>F</i>^2^ >
\s(<i>F</i>^2^) is used only for calculating <i>R</i>-factors(gt) <i>etc</i>.
and is not relevant to the choice of reflections for refinement.
<i>R</i>-factors based on <i>F</i>^2^ are statistically about twice as large
as those based on <i>F</i>, and <i>R</i>- factors based on ALL data will be
even larger.
;
_reflns_number_total     4222
_reflns_number_gt     3102
_reflns_threshold_expression     I>2sigma(I)
_refine_ls_structure_factor_coef     Fsqd
_refine_ls_matrix_type     full
_refine_ls_R_factor_all     0.0568
_refine_ls_R_factor_gt     0.0304
_refine_ls_wR_factor_gt     0.0568
_refine_ls_wR_factor_ref     0.0643
_refine_ls_goodness_of_fit_ref     1.013
_refine_ls_restrained_S_all     1.013
_refine_ls_number_reflns     4222
_refine_ls_number_parameters     149
_refine_ls_number_restraints     0
_refine_ls_hydrogen_treatment     constr
_refine_ls_weighting_scheme     calc
_refine_ls_weighting_details
         'calc w=1/[\s^2^(Fo^2^)+(0.0251P)^2^+0.5305P] where P=(Fo^2^+2Fc^2^)/3'
_atom_sites_solution_hydrogens     geom
_atom_sites_solution_primary     direct
_atom_sites_solution_secondary     difmap
_refine_ls_shift/su_max     0.001
_refine_ls_shift/su_mean     0.000
_refine_diff_density_max     0.437
_refine_diff_density_min     -0.367
_refine_ls_extinction_method     none
_refine_ls_extinction_coef     ?
loop_
    _atom_type_symbol
    _atom_type_description
    _atom_type_scat_dispersion_real
    _atom_type_scat_dispersion_imag
    _atom_type_scat_source
    'C' 'C' 0.0033 0.0016
                         'International Tables Vol C Tables 4.2.6.8 and 6.1.1.4'
    'H' 'H' 0.0000 0.0000
                         'International Tables Vol C Tables 4.2.6.8 and 6.1.1.4'
    'S' 'S' 0.1246 0.1234
                         'International Tables Vol C Tables 4.2.6.8 and 6.1.1.4'
    'Ge' 'Ge' 0.1547 1.8001
                         'International Tables Vol C Tables 4.2.6.8 and 6.1.1.4'
_computing_data_collection     'APEX2 (Bruker, 2006)'
_computing_cell_refinement     'APEX2 and SAINT (Bruker, 2006)'
_computing_data_reduction     'SAINT (Bruker, 2006)'
_computing_structure_solution     'SHELXS97 (Sheldrick, 2008)'
_computing_structure_refinement     'SHELXL97 (Sheldrick, 2008)'
_computing_molecular_graphics     'SHELXTL (Sheldrick, 2008)'
_computing_publication_material
                         'SHELXTL (Sheldrick, 2008) and publCIF (Westrip, 2010)'
loop_
    _atom_site_type_symbol
    _atom_site_label
    _atom_site_fract_x
    _atom_site_fract_y
    _atom_site_fract_z
    _atom_site_U_iso_or_equiv
    _atom_site_adp_type
    _atom_site_calc_flag
    _atom_site_refinement_flags
    _atom_site_occupancy
    _atom_site_symmetry_multiplicity
    _atom_site_disorder_assembly
    _atom_site_disorder_group
    Ge Ge1 0.09401(4) 0.22725(2) 0.492665(15) 0.02782(8) Uani d . 1 1 . .
    Ge Ge2 0.54568(4) 0.48911(2) 0.256324(15) 0.02951(8) Uani d . 1 1 . .
    S S1 0.37473(10) 0.38100(5) 0.39987(3) 0.03005(15) Uani d . 1 1 . .
    S S2 0.62663(10) 0.65368(6) 0.38758(4) 0.03257(16) Uani d . 1 1 . .
    C C1 -0.1957(4) 0.2081(2) 0.48350(16) 0.0387(7) Uani d . 1 1 . .
    H H1A -0.2595 0.2758 0.4714 0.058 Uiso calc R 1 1 . .
    H H1B -0.2490 0.1820 0.5297 0.058 Uiso calc R 1 1 . .
    H H1C -0.2251 0.1569 0.4448 0.058 Uiso calc R 1 1 . .
    C C2 0.2337(5) 0.0964(2) 0.51710(17) 0.0461(8) Uani d . 1 1 . .
    H H2A 0.2128 0.0450 0.4778 0.069 Uiso calc R 1 1 . .
    H H2B 0.1800 0.0679 0.5626 0.069 Uiso calc R 1 1 . .
    H H2C 0.3784 0.1103 0.5232 0.069 Uiso calc R 1 1 . .
    C C3 0.1957(4) 0.2830(2) 0.40179(14) 0.0295(6) Uani d . 1 1 . .
    C C4 0.1417(4) 0.2561(2) 0.33170(15) 0.0366(7) Uani d . 1 1 . .
    H H4 0.0444 0.2033 0.3203 0.044 Uiso calc R 1 1 . .
    C C5 0.2455(4) 0.3148(2) 0.27812(15) 0.0346(6) Uani d . 1 1 . .
    H H5 0.2239 0.3049 0.2273 0.042 Uiso calc R 1 1 . .
    C C6 0.3792(4) 0.3868(2) 0.30595(13) 0.0281(5) Uani d . 1 1 . .
    C C7 0.7184(5) 0.4178(3) 0.18768(17) 0.0544(9) Uani d . 1 1 . .
    H H7A 0.7990 0.4701 0.1615 0.082 Uiso calc R 1 1 . .
    H H7B 0.6351 0.3779 0.1528 0.082 Uiso calc R 1 1 . .
    H H7C 0.8086 0.3693 0.2140 0.082 Uiso calc R 1 1 . .
    C C8 0.3709(5) 0.5915(2) 0.20864(18) 0.0535(9) Uani d . 1 1 . .
    H H8A 0.2960 0.6308 0.2455 0.080 Uiso calc R 1 1 . .
    H H8B 0.2756 0.5548 0.1762 0.080 Uiso calc R 1 1 . .
    H H8C 0.4528 0.6405 0.1802 0.080 Uiso calc R 1 1 . .
    C C9 0.7126(4) 0.5572(2) 0.32987(13) 0.0274(5) Uani d . 1 1 . .
    C C10 0.9108(4) 0.5395(3) 0.34415(18) 0.0493(8) Uani d . 1 1 . .
    H H10 0.9887 0.4889 0.3186 0.059 Uiso calc R 1 1 . .
    C C11 0.9916(4) 0.6038(3) 0.40107(18) 0.0525(9) Uani d . 1 1 . .
    H H11 1.1286 0.6003 0.4169 0.063 Uiso calc R 1 1 . .
    C C12 0.8553(4) 0.6707(2) 0.43070(14) 0.0291(6) Uani d . 1 1 . .
loop_
    _atom_site_aniso_label
    _atom_site_aniso_U_11
    _atom_site_aniso_U_22
    _atom_site_aniso_U_33
    _atom_site_aniso_U_12
    _atom_site_aniso_U_13
    _atom_site_aniso_U_23
    Ge1 0.02892(14) 0.02620(14) 0.02832(15) -0.00283(11) -0.00068(11)
                                                                     0.00038(11)
    Ge2 0.03170(15) 0.03462(16) 0.02218(14) -0.00246(12) -0.00042(11)
                                                                     0.00054(12)
    S1 0.0324(3) 0.0329(4) 0.0247(3) -0.0058(3) -0.0027(3) 0.0015(3)
    S2 0.0283(3) 0.0388(4) 0.0305(4) 0.0048(3) -0.0027(3) -0.0058(3)
    C1 0.0322(14) 0.0451(17) 0.0386(16) -0.0069(13) -0.0029(12) -0.0004(13)
    C2 0.0519(18) 0.0328(16) 0.053(2) 0.0011(14) -0.0074(15) 0.0035(14)
    C3 0.0300(13) 0.0257(13) 0.0330(14) -0.0012(11) 0.0004(11) -0.0011(11)
    C4 0.0399(15) 0.0337(15) 0.0362(16) -0.0078(12) 0.0001(13) -0.0090(12)
    C5 0.0393(15) 0.0384(15) 0.0261(14) -0.0031(12) 0.0010(12) -0.0068(12)
    C6 0.0275(12) 0.0310(14) 0.0260(13) 0.0034(11) 0.0025(10) -0.0016(11)
    C7 0.0522(19) 0.074(2) 0.0372(18) -0.0103(18) 0.0156(15) -0.0179(17)
    C8 0.059(2) 0.0482(19) 0.053(2) -0.0040(16) -0.0258(17) 0.0174(16)
    C9 0.0295(13) 0.0307(13) 0.0221(13) -0.0006(11) 0.0026(10) 0.0021(10)
    C10 0.0350(15) 0.0518(19) 0.061(2) 0.0096(14) -0.0035(15) -0.0294(16)
    C11 0.0293(15) 0.058(2) 0.070(2) 0.0078(14) -0.0124(15) -0.0270(18)
    C12 0.0280(12) 0.0285(14) 0.0307(14) -0.0006(11) 0.0004(11) 0.0005(11)
_geom_special_details
;
All e.s.d.'s (except the e.s.d. in the dihedral angle between two l.s. planes)
are estimated using the full covariance matrix. The cell e.s.d.'s are taken
into account individually in the estimation of e.s.d.'s in distances, angles
and torsion angles; correlations between e.s.d.'s in cell parameters are only
used when they are defined by crystal symmetry. An approximate (isotropic)
treatment of cell e.s.d.'s is used for estimating e.s.d.'s involving l.s.
planes.
;
loop_
    _geom_bond_atom_site_label_1
    _geom_bond_atom_site_label_2
    _geom_bond_site_symmetry_2
    _geom_bond_distance
    _geom_bond_publ_flag
    Ge1 C12 3_666 1.935(3) ?
    Ge1 C3 . 1.938(3) ?
    Ge1 C1 . 1.939(3) ?
    Ge1 C2 . 1.948(3) ?
    Ge2 C7 . 1.935(3) ?
    Ge2 C9 . 1.936(2) ?
    Ge2 C6 . 1.936(3) ?
    Ge2 C8 . 1.939(3) ?
    S1 C3 . 1.718(3) ?
    S1 C6 . 1.725(3) ?
    S2 C12 . 1.714(2) ?
    S2 C9 . 1.718(3) ?
    C1 H1A . 0.9800 ?
    C1 H1B . 0.9800 ?
    C1 H1C . 0.9800 ?
    C2 H2A . 0.9800 ?
    C2 H2B . 0.9800 ?
    C2 H2C . 0.9800 ?
    C3 C4 . 1.373(4) ?
    C4 C5 . 1.417(4) ?
    C4 H4 . 0.9500 ?
    C5 C6 . 1.366(3) ?
    C5 H5 . 0.9500 ?
    C7 H7A . 0.9800 ?
    C7 H7B . 0.9800 ?
    C7 H7C . 0.9800 ?
    C8 H8A . 0.9800 ?
    C8 H8B . 0.9800 ?
    C8 H8C . 0.9800 ?
    C9 C10 . 1.354(4) ?
    C10 C11 . 1.424(4) ?
    C10 H10 . 0.9500 ?
    C11 C12 . 1.356(4) ?
    C11 H11 . 0.9500 ?
    C12 Ge1 3_666 1.935(3) ?
loop_
    _geom_angle_atom_site_label_1
    _geom_angle_atom_site_label_2
    _geom_angle_atom_site_label_3
    _geom_angle_site_symmetry_1
    _geom_angle_site_symmetry_3
    _geom_angle
    _geom_angle_publ_flag
    C12 Ge1 C3 3_666 . 108.81(11) ?
    C12 Ge1 C1 3_666 . 108.00(11) ?
    C3 Ge1 C1 . . 108.94(11) ?
    C12 Ge1 C2 3_666 . 108.88(12) ?
    C3 Ge1 C2 . . 109.81(12) ?
    C1 Ge1 C2 . . 112.32(13) ?
    C7 Ge2 C9 . . 108.94(12) ?
    C7 Ge2 C6 . . 109.73(13) ?
    C9 Ge2 C6 . . 107.11(10) ?
    C7 Ge2 C8 . . 111.90(15) ?
    C9 Ge2 C8 . . 110.41(12) ?
    C6 Ge2 C8 . . 108.64(12) ?
    C3 S1 C6 . . 94.08(13) ?
    C12 S2 C9 . . 94.39(12) ?
    Ge1 C1 H1A . . 109.5 ?
    Ge1 C1 H1B . . 109.5 ?
    H1A C1 H1B . . 109.5 ?
    Ge1 C1 H1C . . 109.5 ?
    H1A C1 H1C . . 109.5 ?
    H1B C1 H1C . . 109.5 ?
    Ge1 C2 H2A . . 109.5 ?
    Ge1 C2 H2B . . 109.5 ?
    H2A C2 H2B . . 109.5 ?
    Ge1 C2 H2C . . 109.5 ?
    H2A C2 H2C . . 109.5 ?
    H2B C2 H2C . . 109.5 ?
    C4 C3 S1 . . 109.4(2) ?
    C4 C3 Ge1 . . 128.7(2) ?
    S1 C3 Ge1 . . 121.86(14) ?
    C3 C4 C5 . . 113.3(2) ?
    C3 C4 H4 . . 123.3 ?
    C5 C4 H4 . . 123.3 ?
    C6 C5 C4 . . 114.1(2) ?
    C6 C5 H5 . . 122.9 ?
    C4 C5 H5 . . 122.9 ?
    C5 C6 S1 . . 109.0(2) ?
    C5 C6 Ge2 . . 129.9(2) ?
    S1 C6 Ge2 . . 120.97(14) ?
    Ge2 C7 H7A . . 109.5 ?
    Ge2 C7 H7B . . 109.5 ?
    H7A C7 H7B . . 109.5 ?
    Ge2 C7 H7C . . 109.5 ?
    H7A C7 H7C . . 109.5 ?
    H7B C7 H7C . . 109.5 ?
    Ge2 C8 H8A . . 109.5 ?
    Ge2 C8 H8B . . 109.5 ?
    H8A C8 H8B . . 109.5 ?
    Ge2 C8 H8C . . 109.5 ?
    H8A C8 H8C . . 109.5 ?
    H8B C8 H8C . . 109.5 ?
    C10 C9 S2 . . 109.0(2) ?
    C10 C9 Ge2 . . 127.2(2) ?
    S2 C9 Ge2 . . 123.75(14) ?
    C9 C10 C11 . . 113.7(3) ?
    C9 C10 H10 . . 123.2 ?
    C11 C10 H10 . . 123.2 ?
    C12 C11 C10 . . 114.0(2) ?
    C12 C11 H11 . . 123.0 ?
    C10 C11 H11 . . 123.0 ?
    C11 C12 S2 . . 108.9(2) ?
    C11 C12 Ge1 . 3_666 126.73(19) ?
    S2 C12 Ge1 . 3_666 124.31(14) ?
loop_
    _geom_hbond_atom_site_label_D
    _geom_hbond_atom_site_label_H
    _geom_hbond_atom_site_label_A
    _geom_hbond_site_symmetry_A
    _geom_hbond_distance_DH
    _geom_hbond_distance_HA
    _geom_hbond_distance_DA
    _geom_hbond_angle_DHA
    C10 H10 Cg1 1_655 0.95 2.82 3.606(4) 141.0
_iucr_refine_instructions_details
;
TITL GC30Fm in P2(1)/c
CELL 0.71073   6.6211  12.6668  18.3413  90.000  90.698  90.000
ZERR    2.00   0.0004   0.0007   0.0011   0.000   0.004   0.000
LATT 1
SYMM -X, 0.5+Y, 0.5-Z
SFAC C  H  S  Ge
UNIT 48  64  8  8
L.S. 4
BOND
FMAP 2
ACTA
BOND $H
PLAN 20
SIZE 0.02 0.06 0.20
TEMP -80.000
WGHT    0.025100    0.530500
FVAR       0.37633
GE1   4    0.094008    0.227247    0.492665    11.00000    0.02892    0.02620 =
         0.02832    0.00038   -0.00068   -0.00283
GE2   4    0.545682    0.489113    0.256324    11.00000    0.03170    0.03462 =
         0.02218    0.00054   -0.00042   -0.00246
S1    3    0.374733    0.381004    0.399873    11.00000    0.03244    0.03291 =
         0.02475    0.00153   -0.00267   -0.00584
S2    3    0.626632    0.653684    0.387580    11.00000    0.02832    0.03878 =
         0.03055   -0.00575   -0.00274    0.00479
C1    1   -0.195705    0.208105    0.483500    11.00000    0.03224    0.04514 =
         0.03855   -0.00041   -0.00285   -0.00689
AFIX 137
H1A   2   -0.259472    0.275788    0.471379    11.00000   -1.50000
H1B   2   -0.248968    0.181960    0.529733    11.00000   -1.50000
H1C   2   -0.225118    0.156891    0.444754    11.00000   -1.50000
AFIX   0
C2    1    0.233653    0.096355    0.517102    11.00000    0.05189    0.03284 =
         0.05330    0.00346   -0.00738    0.00111
AFIX 137
H2A   2    0.212794    0.045000    0.477763    11.00000   -1.50000
H2B   2    0.179980    0.067867    0.562609    11.00000   -1.50000
H2C   2    0.378438    0.110348    0.523226    11.00000   -1.50000
AFIX   0
C3    1    0.195675    0.282966    0.401786    11.00000    0.02996    0.02567 =
         0.03301   -0.00108    0.00045   -0.00124
C4    1    0.141724    0.256056    0.331703    11.00000    0.03994    0.03373 =
         0.03619   -0.00897    0.00015   -0.00778
AFIX  43
H4    2    0.044441    0.203279    0.320267    11.00000   -1.20000
AFIX   0
C5    1    0.245482    0.314778    0.278117    11.00000    0.03928    0.03844 =
         0.02612   -0.00682    0.00104   -0.00312
AFIX  43
H5    2    0.223923    0.304928    0.227268    11.00000   -1.20000
AFIX   0
C6    1    0.379171    0.386765    0.305952    11.00000    0.02746    0.03105 =
         0.02599   -0.00163    0.00247    0.00340
C7    1    0.718399    0.417783    0.187680    11.00000    0.05221    0.07412 =
         0.03721   -0.01791    0.01558   -0.01028
AFIX 137
H7A   2    0.798995    0.470051    0.161473    11.00000   -1.50000
H7B   2    0.635110    0.377902    0.152782    11.00000   -1.50000
H7C   2    0.808566    0.369270    0.214020    11.00000   -1.50000
AFIX   0
C8    1    0.370914    0.591470    0.208643    11.00000    0.05856    0.04820 =
         0.05305    0.01737   -0.02577   -0.00395
AFIX 137
H8A   2    0.295999    0.630847    0.245517    11.00000   -1.50000
H8B   2    0.275578    0.554762    0.176162    11.00000   -1.50000
H8C   2    0.452840    0.640531    0.180153    11.00000   -1.50000
AFIX   0
C9    1    0.712572    0.557214    0.329869    11.00000    0.02948    0.03073 =
         0.02213    0.00211    0.00264   -0.00059
C10   1    0.910826    0.539478    0.344146    11.00000    0.03503    0.05182 =
         0.06082   -0.02939   -0.00354    0.00959
AFIX  43
H10   2    0.988684    0.488857    0.318589    11.00000   -1.20000
AFIX   0
C11   1    0.991589    0.603844    0.401069    11.00000    0.02934    0.05807 =
         0.06987   -0.02700   -0.01241    0.00781
AFIX  43
H11   2    1.128591    0.600251    0.416870    11.00000   -1.20000
AFIX   0
C12   1    0.855349    0.670744    0.430702    11.00000    0.02799    0.02852 =
         0.03067    0.00051    0.00036   -0.00057
HKLF 4
REM  GC30Fm in P2(1)/c
REM R1 =  0.0304 for   3102 Fo > 4sig(Fo)  and  0.0568 for all   4222 data
REM    149 parameters refined using      0 restraints
END
WGHT      0.0251      0.5305
REM Highest difference peak  0.437,  deepest hole -0.367,  1-sigma level  0.088
Q1    1   0.3735  0.3858  0.3493  11.00000  0.05    0.44
Q2    1   0.0858  0.2549  0.4485  11.00000  0.05    0.43
Q3    1   0.8538  0.7125  0.4608  11.00000  0.05    0.40
Q4    1   0.0799  0.2566  0.5382  11.00000  0.05    0.40
Q5    1   0.0781  0.1444  0.5164  11.00000  0.05    0.38
Q6    1   0.4935  0.5482  0.2176  11.00000  0.05    0.37
Q7    1   0.6043  0.5124  0.3102  11.00000  0.05    0.37
Q8    1   0.5007  0.5185  0.2002  11.00000  0.05    0.36
Q9    1  -0.0737  0.2057  0.4870  11.00000  0.05    0.35
Q10   1   0.2562  0.3343  0.4069  11.00000  0.05    0.35
Q11   1   0.7084  0.4544  0.1214  11.00000  0.05    0.34
Q12   1   0.6909  0.5264  0.2852  11.00000  0.05    0.34
Q13   1   0.6298  0.5796  0.3583  11.00000  0.05    0.33
Q14   1   0.5756  0.4749  0.2081  11.00000  0.05    0.32
Q15   1   0.5539  0.7013  0.3479  11.00000  0.05    0.32
Q16   1  -0.0767  0.2499  0.4749  11.00000  0.05    0.32
Q17   1   0.1718  0.2237  0.4459  11.00000  0.05    0.32
Q18   1   0.1328  0.2171  0.3288  11.00000  0.05    0.31
Q19   1   0.8114  0.5711  0.3183  11.00000  0.05    0.30
Q20   1   0.6688  0.7400  0.3364  11.00000  0.05    0.29
;
