# Supplementary material for: 2,2,7,7,12,12,17,17-Octa­methyl-21,22,23,24-tetra­thia-2,7,12,17-tetra­germapenta­cyclo­[16.2.1.13,6.18,11.113,16]tetra­cosa-3,5,8,10,13,15,18,20-octa­ene
Source: Acta Crystallogr Sect E Struct Rep Online. 2012 Dec 12;69(Pt 1):m37. doi: 10.1107/S1600536812049720 (PMC3588302; doi:10.1107/S1600536812049720)
Supplement: Supplementary file 2 [file e-69-00m37-Isup2.hkl]

# 
# h,k,l, Fc-squared, Fo-squared, sigma(Fo-squared) and status flag 
# 
data_I
_shelx_title ' GC30Fm in P2(1)/c' 
_shelx_refln_list_code          4 
_shelx_F_calc_maximum      258.69 
_exptl_crystal_F_000       736.00 
_reflns_d_resolution_high  0.7240 
 
loop_ 
 _symmetry_equiv_pos_as_xyz 
 'x, y, z' 
 '-x, y+1/2, -z+1/2' 
 '-x, -y, -z' 
 'x, -y-1/2, z-1/2' 
 
_cell_length_a     6.6211(4) 
_cell_length_b    12.6668(7) 
_cell_length_c    18.3413(11) 
_cell_angle_alpha  90.000 
_cell_angle_beta   90.698(4) 
_cell_angle_gamma  90.000 
 
_shelx_F_squared_multiplier     1.000 
 
loop_ 
 _refln_index_h 
 _refln_index_k 
 _refln_index_l 
 _refln_F_squared_calc 
 _refln_F_squared_meas 
 _refln_F_squared_sigma 
 _refln_observed_status 
   1   0   0     2429.30     2443.00     49.37 o 
   2   0   0     1756.26     1604.05     36.60 o 
   3   0   0      772.86      804.01     29.65 o 
   4   0   0     5807.95     5944.92     95.13 o 
   5   0   0      402.46      433.96     29.01 o 
   6   0   0     2034.25     2135.23     53.24 o 
   7   0   0      536.41      538.68     34.37 o 
   8   0   0      165.93      111.11     65.01 o 
   1   1   0    31271.35    33050.62    278.23 o 
   2   1   0     4164.38     4477.60     46.22 o 
   3   1   0    15096.42    15086.80    134.11 o 
   4   1   0     2375.48     2258.19     32.99 o 
   5   1   0      473.96      503.31     17.52 o 
   6   1   0      141.09      158.00     15.61 o 
   7   1   0     2225.13     2312.57     47.82 o 
   8   1   0      420.61      431.11     49.78 o 
   9   1   0        4.94      -66.90     66.90 o 
   0   2   0      651.30      707.50     17.92 o 
   1   2   0    43871.73    45836.70    365.60 o 
   2   2   0     5005.04     5401.04     51.36 o 
   3   2   0       15.53        7.11      7.23 o 
   4   2   0     7584.46     7296.30     66.66 o 
   5   2   0      734.18      798.67     20.66 o 
   6   2   0      570.38      619.97     22.98 o 
   7   2   0     1166.45     1280.15     38.74 o 
   8   2   0      265.88      206.45     35.85 o 
   9   2   0       17.99      -80.50    105.00 o 
   1   3   0      949.80      957.70     17.10 o 
   2   3   0    13611.11    14061.48    123.17 o 
   3   3   0     3996.81     3901.03     42.40 o 
   4   3   0      628.15      614.31     17.68 o 
   5   3   0      710.24      740.86     22.10 o 
   6   3   0     2048.12     2105.52     40.26 o 
   7   3   0       55.96       24.29     23.39 o 
   8   3   0      513.74      469.40     42.97 o 
   9   3   0      221.19      239.23    146.16 o 
   0   4   0     6211.89     6410.22     82.14 o 
   1   4   0     3696.42     3797.00     43.91 o 
   2   4   0     9158.15     9246.69     84.61 o 
   3   4   0    16372.84    16356.24    141.60 o 
   4   4   0      837.35      869.85     22.65 o 
   5   4   0     6858.29     6846.12     77.78 o 
   6   4   0     1338.64     1461.41     39.62 o 
   7   4   0      129.67      118.72     28.79 o 
   8   4   0     1405.69     1482.71     64.89 o 
   1   5   0        4.23       -3.22      8.40 o 
   2   5   0    20743.82    20601.94    173.41 o 
   3   5   0       40.88       34.47     11.39 o 
   4   5   0     3191.52     3097.33     48.69 o 
   5   5   0      284.81      285.04     22.96 o 
   6   5   0      769.53      794.75     37.31 o 
   7   5   0      110.47       51.33     28.03 o 
   8   5   0      149.82      171.64     39.13 o 
   0   6   0       27.82       34.03     14.17 o 
   1   6   0    16273.49    16335.46    135.29 o 
   2   6   0     2095.15     2077.96     34.46 o 
   3   6   0     1113.75     1146.28     27.89 o 
   4   6   0      893.44      953.86     33.77 o 
   5   6   0      805.97      847.94     35.70 o 
   6   6   0      294.59      305.20     35.26 o 
   7   6   0      189.82      201.45     42.40 o 
   8   6   0       23.23      -24.50     35.32 o 
   1   7   0     1100.03     1070.02     24.04 o 
   2   7   0        6.26        5.64     12.19 o 
   3   7   0     4105.72     4194.93     66.68 o 
   4   7   0       97.34       56.44     21.66 o 
   5   7   0      261.69      268.11     27.76 o 
   6   7   0       39.29       29.05     25.29 o 
   7   7   0        7.80       -3.55     42.82 o 
   8   7   0      206.14      158.90     50.02 o 
   0   8   0    10744.03    10412.84    138.32 o 
   1   8   0     2728.20     2770.96     46.15 o 
   2   8   0     5405.11     5216.45     73.55 o 
   3   8   0      209.52      196.52     27.20 o 
   4   8   0      715.36      704.26     34.52 o 
   5   8   0        4.29       38.23     23.50 o 
   6   8   0      164.49      174.73     34.52 o 
   7   8   0       55.95      102.37     38.73 o 
   8   8   0        6.32      -44.91     44.91 o 
   1   9   0      386.90      396.65     24.33 o 
   2   9   0       83.58       71.56     18.97 o 
   3   9   0      406.02      493.38     36.26 o 
   4   9   0      972.04      997.80     43.13 o 
   5   9   0     1022.04      964.67     44.92 o 
   6   9   0      514.84      565.68     45.89 o 
   7   9   0      466.90      426.74     50.18 o 
   0  10   0     1098.30     1083.81     50.06 o 
   1  10   0     1509.84     1615.95     41.16 o 
   2  10   0      426.94      461.13     31.71 o 
   3  10   0      576.05      572.89     35.89 o 
   4  10   0      885.09      897.28     55.61 o 
   5  10   0       71.78       63.82     29.47 o 
   6  10   0       16.35       25.41     34.47 o 
   7  10   0       28.49       68.19     46.28 o 
   1  11   0       71.97       41.17     20.37 o 
   2  11   0       36.13       20.19     22.50 o 
   3  11   0      291.43      354.01     33.36 o 
   4  11   0      356.34      329.89     35.77 o 
   5  11   0      236.02      248.29     39.72 o 
   6  11   0      294.96      215.73     42.35 o 
   7  11   0      173.03      116.21     54.71 o 
   0  12   0      170.29      200.46     42.75 o 
   1  12   0      532.20      536.41     35.59 o 
   2  12   0      289.73      271.04     31.35 o 
   3  12   0      249.58      241.97     33.20 o 
   4  12   0      221.97      154.62     33.51 o 
   5  12   0       36.44        0.34     33.18 o 
   6  12   0       19.81       40.77     38.55 o 
   1  13   0      140.46       97.68     29.82 o 
   2  13   0      252.85      181.84     31.51 o 
   3  13   0      721.52      774.76     43.49 o 
   4  13   0       81.43       42.92     31.29 o 
   5  13   0      230.59      209.82     42.48 o 
   6  13   0      146.82      166.58     64.82 o 
   0  14   0      419.13      316.92     64.93 o 
   1  14   0       45.48        3.76     31.95 o 
   2  14   0      207.38      204.59     36.21 o 
   3  14   0      206.50      296.89     41.38 o 
   4  14   0        2.04      -33.60     33.60 o 
   5  14   0       67.58        5.10     39.21 o 
   1  15   0       34.08       46.70     35.85 o 
   2  15   0      712.69      582.18     52.65 o 
   3  15   0        4.99       36.97     37.25 o 
   4  15   0      272.29      238.33     52.86 o 
   0  16   0       83.53       -3.63    110.35 o 
   1  16   0      491.82      394.66     54.88 o 
   2  16   0        7.46       23.77     42.80 o 
   3  16   0        0.15      -40.39     40.39 o 
   1  17   0      308.34      194.98     50.75 o 
   2  17   0       22.81      -67.93     96.52 o 
  -9   1   1        2.53      -53.65     67.46 o 
  -8   1   1       11.53       18.26     46.00 o 
  -7   1   1      768.17      739.70     32.15 o 
  -6   1   1     2035.44     2088.33     35.33 o 
  -5   1   1     6921.80     6771.65     67.25 o 
  -4   1   1     5669.25     5562.11     59.35 o 
  -3   1   1     8498.92     8483.89     73.60 o 
  -2   1   1       22.61       28.43      7.06 o 
  -1   1   1       54.99       81.37      8.20 o 
   1   1   1     5004.80     5160.03     48.90 o 
   2   1   1     2785.72     2897.51     31.09 o 
   3   1   1      412.98      408.24     13.42 o 
   4   1   1      458.69      413.73     15.64 o 
   5   1   1     1810.71     1850.65     32.09 o 
   6   1   1     4064.60     4066.09     52.08 o 
   7   1   1     1156.40     1178.14     36.36 o 
   8   1   1      669.78      694.41     39.22 o 
   9   1   1      135.33      199.05    125.40 o 
  -9   2   1      159.52       25.07    107.33 o 
  -8   2   1       66.03       44.29     30.70 o 
  -7   2   1       23.06       -2.26     23.22 o 
  -6   2   1      627.33      672.96     24.86 o 
  -5   2   1      832.30      835.38     19.91 o 
  -4   2   1       17.18       22.45      8.78 o 
  -3   2   1       47.23       63.88      7.96 o 
  -2   2   1    10762.35    10794.56     82.24 o 
  -1   2   1     1584.47     1677.48     22.03 o 
   0   2   1      164.76      207.73      7.72 o 
   1   2   1    11678.52    12273.23    104.33 o 
   2   2   1     4996.45     5031.90     48.92 o 
   3   2   1     1251.27     1319.53     21.73 o 
   4   2   1      472.57      452.62     18.48 o 
   5   2   1     1439.33     1438.63     30.35 o 
   6   2   1     1563.40     1633.81     36.02 o 
   7   2   1       12.62       10.70     18.51 o 
   8   2   1      125.38      110.60     32.37 o 
   9   2   1      132.31       65.74    114.39 o 
  -9   3   1      256.61      155.77    141.93 o 
  -8   3   1     1002.87     1005.02     51.58 o 
  -7   3   1      678.30      714.73     40.26 o 
  -6   3   1     3824.10     3795.25     56.05 o 
  -5   3   1      296.57      315.57     17.05 o 
  -4   3   1     1550.48     1551.54     26.67 o 
  -3   3   1      135.01      172.79     10.76 o 
  -2   3   1      935.95     1006.83     17.36 o 
  -1   3   1    16220.31    16860.90    143.16 o 
   0   3   1      314.48      389.90     11.52 o 
   1   3   1       72.41       70.16      9.06 o 
   2   3   1     3599.13     3577.95     41.58 o 
   3   3   1     6562.38     6527.47     65.12 o 
   4   3   1     6123.99     6115.15     65.50 o 
   5   3   1    11044.86    10948.21    103.09 o 
   6   3   1      352.17      354.24     21.09 o 
   7   3   1      519.19      522.75     32.92 o 
   8   3   1        3.26       36.04     27.91 o 
  -8   4   1       93.09        7.14     41.77 o 
  -7   4   1      188.15      162.83     32.98 o 
  -6   4   1      317.50      293.13     39.62 o 
  -5   4   1      408.97      398.36     20.80 o 
  -4   4   1     1033.05     1019.33     22.56 o 
  -3   4   1     1492.97     1466.17     23.27 o 
  -2   4   1     4168.18     3935.92     46.38 o 
  -1   4   1     3016.84     3137.73     38.25 o 
   0   4   1      249.47      242.54     10.67 o 
   1   4   1     1147.00     1142.64     21.07 o 
   2   4   1        8.90        1.90     11.34 o 
   3   4   1     2408.64     2264.68     39.12 o 
   4   4   1     3711.56     3639.96     44.67 o 
   5   4   1       82.36       58.51     15.26 o 
   6   4   1      538.28      551.42     27.47 o 
   7   4   1      179.48      173.16     27.32 o 
   8   4   1      119.00       44.54     30.41 o 
  -8   5   1      488.19      595.89     49.31 o 
  -7   5   1      840.38      907.36     49.77 o 
  -6   5   1        9.08      -20.17     20.17 o 
  -5   5   1     1829.73     1798.44     45.26 o 
  -4   5   1       24.57        4.69     13.21 o 
  -3   5   1     5670.13     5442.39     59.69 o 
  -2   5   1    11859.89    12206.34    109.87 o 
  -1   5   1       75.62       78.65     10.24 o 
   0   5   1     4591.40     4553.85     45.12 o 
   1   5   1     5435.49     5363.20     55.93 o 
   2   5   1     1314.66     1300.91     27.28 o 
   3   5   1    10330.34    10423.87    107.91 o 
   4   5   1     7816.93     7716.32     84.93 o 
   5   5   1       29.00       46.38     18.21 o 
   6   5   1     1520.31     1581.67     47.56 o 
   7   5   1        3.49        8.20     26.30 o 
   8   5   1       99.19      112.23     35.34 o 
  -8   6   1       32.06      -30.58     34.43 o 
  -7   6   1     1429.06     1532.94     62.40 o 
  -6   6   1        2.78      -24.45     24.45 o 
  -5   6   1      194.78      186.07     24.57 o 
  -4   6   1      110.61      105.37     19.68 o 
  -3   6   1    12005.04    11767.11    116.68 o 
  -2   6   1      330.21      329.49     16.69 o 
  -1   6   1     3413.14     3093.60     38.80 o 
   0   6   1      267.04      235.34     13.38 o 
   1   6   1      242.62      244.49     13.61 o 
   2   6   1      504.45      456.89     17.42 o 
   3   6   1     2966.81     2897.19     42.61 o 
   4   6   1     3421.36     3332.59     59.99 o 
   5   6   1       37.37       43.60     21.28 o 
   6   6   1       24.78       52.53     26.20 o 
   7   6   1      423.44      444.30     47.20 o 
   8   6   1      408.55      340.51     65.99 o 
  -8   7   1       11.84       53.67     45.71 o 
  -7   7   1        3.28        3.14     33.08 o 
  -6   7   1     1948.58     1945.20     65.10 o 
  -5   7   1       35.80       62.86     23.47 o 
  -4   7   1    11060.73    10602.00    135.04 o 
  -3   7   1     2070.72     1921.72     48.70 o 
  -2   7   1      146.97      143.77     17.59 o 
  -1   7   1     2726.62     2596.76     38.78 o 
   0   7   1    11353.41    11177.20    100.74 o 
   1   7   1       22.33       24.66     10.90 o 
   2   7   1     3027.10     2910.55     43.75 o 
   3   7   1     1682.41     1628.99     37.74 o 
   4   7   1       20.91        9.87     19.92 o 
   5   7   1     2093.20     2034.81     55.43 o 
   6   7   1       77.44       50.00     25.25 o 
   7   7   1     1339.51     1389.39     77.44 o 
   8   7   1      577.09      606.67     60.46 o 
  -8   8   1      696.18      710.06     66.30 o 
  -7   8   1      243.01      159.26     40.08 o 
  -6   8   1      210.34      203.48     34.78 o 
  -5   8   1       22.88       22.53     24.31 o 
  -4   8   1     3524.52     3550.59     70.32 o 
  -3   8   1     1244.88     1299.51     41.57 o 
  -2   8   1     6811.47     6463.35     84.54 o 
  -1   8   1      649.15      626.16     20.32 o 
   0   8   1       13.96       -5.66     11.31 o 
   1   8   1     3947.36     3799.14     48.31 o 
   2   8   1      101.63       89.52     17.12 o 
   3   8   1     6766.80     6437.41     90.53 o 
   4   8   1      116.06      162.09     28.94 o 
   5   8   1       54.13       35.02     23.34 o 
   6   8   1       63.38       79.37     27.41 o 
   7   8   1     1474.73     1586.35     68.83 o 
   8   8   1       15.17       -1.55     50.15 o 
  -7   9   1      834.40      904.91     65.89 o 
  -6   9   1       31.54       31.28     31.68 o 
  -5   9   1     6784.12     6652.07    109.08 o 
  -4   9   1        1.58       23.31     23.34 o 
  -3   9   1      836.11      828.78     37.56 o 
  -2   9   1       73.84       70.98     21.47 o 
  -1   9   1     5360.86     5345.20     71.27 o 
   0   9   1     3501.71     3501.15     49.17 o 
   1   9   1     1304.43     1244.79     29.84 o 
   2   9   1      212.20      205.61     20.80 o 
   3   9   1       23.23       20.37     20.18 o 
   4   9   1     3423.48     3336.09     67.84 o 
   5   9   1        2.91      -24.23     24.23 o 
   6   9   1     3441.27     3640.94     89.73 o 
   7   9   1      102.09       99.34     38.65 o 
  -7  10   1      182.75      189.86     51.13 o 
  -6  10   1      566.69      550.29     62.01 o 
  -5  10   1        0.57       12.30     28.67 o 
  -4  10   1     1667.35     1696.02     64.40 o 
  -3  10   1     2053.49     2028.13     56.04 o 
  -2  10   1     1092.66     1077.58     41.19 o 
  -1  10   1     4235.62     4158.45     69.79 o 
   0  10   1     2476.29     2423.28     41.78 o 
   1  10   1      593.90      597.72     28.31 o 
   2  10   1     6231.17     6118.88     90.57 o 
   3  10   1      902.12      835.59     50.67 o 
   4  10   1      467.65      485.37     35.73 o 
   5  10   1      351.66      289.52     46.85 o 
   6  10   1      397.53      388.08     43.98 o 
   7  10   1      109.31       35.84     43.02 o 
  -7  11   1       70.22       21.31     51.62 o 
  -6  11   1      926.73     1045.23     68.55 o 
  -5  11   1      374.28      418.40     42.62 o 
  -4  11   1     1865.50     1882.64     59.95 o 
  -3  11   1       20.07        6.91     25.29 o 
  -2  11   1      133.66      157.82     39.17 o 
  -1  11   1     2548.09     2558.92     53.25 o 
   0  11   1     1156.92     1137.46     38.90 o 
   1  11   1     2057.42     2048.29     48.35 o 
   2  11   1     1239.41     1319.38     44.32 o 
   3  11   1      970.77     1010.91     44.94 o 
   4  11   1       33.59       32.87     29.77 o 
   5  11   1     2277.23     2333.13     86.29 o 
   6  11   1        3.62      -34.14     34.14 o 
   7  11   1      360.37      439.94     73.08 o 
  -6  12   1      265.11      194.90     56.47 o 
  -5  12   1       18.63       14.21     32.72 o 
  -4  12   1      615.63      580.78     42.58 o 
  -3  12   1     1074.71     1058.70     48.11 o 
  -2  12   1     2882.27     2901.44     65.78 o 
  -1  12   1      437.20      480.34     34.74 o 
   0  12   1     1970.74     1852.27     57.47 o 
   1  12   1     2820.68     2796.45     70.97 o 
   2  12   1      569.87      584.70     35.79 o 
   3  12   1     1524.70     1618.57     53.33 o 
   4  12   1      561.52      543.72     42.09 o 
   5  12   1        1.90      -19.77     32.26 o 
   6  12   1        5.25       17.93     37.54 o 
  -6  13   1      311.08      376.59    100.72 o 
  -5  13   1      648.69      537.71     52.29 o 
  -4  13   1       58.36       56.67     33.71 o 
  -3  13   1      372.17      461.16     40.02 o 
  -2  13   1     1817.19     1799.40     58.72 o 
  -1  13   1       72.67       68.01     29.23 o 
   0  13   1     1388.02     1388.51     53.73 o 
   1  13   1     2291.92     2297.09     67.81 o 
   2  13   1      201.18      193.45     31.91 o 
   3  13   1      369.17      423.34     40.86 o 
   4  13   1      867.61      854.91     49.66 o 
   5  13   1      264.89      327.29     44.91 o 
   6  13   1      291.99      267.86     69.20 o 
  -5  14   1      245.61      236.09     45.16 o 
  -4  14   1       14.37       25.84     34.92 o 
  -3  14   1     1705.11     1786.39     63.84 o 
  -2  14   1       37.01       47.90     31.32 o 
  -1  14   1      870.83      957.39     55.48 o 
   0  14   1       75.04       51.54     37.84 o 
   1  14   1       76.28      108.85     34.30 o 
   2  14   1     1200.96     1255.01     57.51 o 
   3  14   1       16.43       -4.77     32.85 o 
   4  14   1     1000.85     1004.77     54.96 o 
   5  14   1        3.02      -28.70     38.55 o 
  -4  15   1      201.52       93.63     42.58 o 
  -3  15   1        1.39       -1.23     36.71 o 
  -2  15   1        2.10      -13.15     35.18 o 
  -1  15   1      268.54      155.73     40.47 o 
   0  15   1      407.85      297.50     54.36 o 
   1  15   1      164.06      157.61     53.55 o 
   2  15   1      185.32      122.09     53.20 o 
   3  15   1       29.96       32.18     38.37 o 
   4  15   1        0.42       -4.97     43.89 o 
  -3  16   1        0.59      -32.66     42.12 o 
  -2  16   1      806.81      814.61     60.04 o 
  -1  16   1        9.46       76.30     43.02 o 
   0  16   1      167.41       56.48     42.64 o 
   1  16   1      235.95      210.27     48.28 o 
   2  16   1       18.82       14.09     45.01 o 
   3  16   1      474.14      414.19     63.80 o 
  -2  17   1       12.93      116.08    112.20 o 
  -1  17   1      218.41      271.48     77.56 o 
   0  17   1       25.65      -67.36     67.36 o 
   1  17   1       83.33      110.59     53.17 o 
   2  17   1      147.83      -34.46    107.26 o 
  -9   0   2        1.04       47.38    106.13 o 
  -8   0   2      245.79      236.37    129.08 o 
  -7   0   2     1083.93     1070.91     59.96 o 
  -6   0   2      976.32     1027.50     46.75 o 
  -5   0   2      529.05      545.40     26.57 o 
  -4   0   2     6205.70     5832.21     82.10 o 
  -3   0   2      638.32      616.47     22.03 o 
  -2   0   2     3606.15     3713.35     52.67 o 
  -1   0   2    49159.86    51036.12    710.29 o 
   0   0   2       39.52       27.79     16.45 o 
   1   0   2    57044.72    57931.04    703.35 o 
   2   0   2     1448.94     1544.19     31.72 o 
   3   0   2       63.03       13.83     10.52 o 
   4   0   2     7886.92     8038.49    106.71 o 
   5   0   2     1170.36     1277.89     45.01 o 
   6   0   2      411.13      462.53     35.49 o 
   7   0   2     1705.10     1873.81     57.26 o 
   8   0   2      189.58      220.81     41.45 o 
  -8   1   2      764.67      679.09     67.26 o 
  -7   1   2     1012.49     1048.64     42.20 o 
  -6   1   2      474.83      477.06     21.76 o 
  -5   1   2       53.60       28.95     14.56 o 
  -4   1   2     1772.93     1720.35     28.99 o 
  -3   1   2     6530.72     6390.55     58.76 o 
  -2   1   2     3002.64     3134.82     35.47 o 
  -1   1   2     4146.39     4446.76     47.49 o 
   0   1   2      337.05      383.50     12.37 o 
   1   1   2     3579.53     3807.30     38.99 o 
   2   1   2     5549.88     5768.67     52.25 o 
   3   1   2    15964.07    16219.00    132.41 o 
   4   1   2     3024.67     2937.24     38.91 o 
   5   1   2       18.74       -0.91     12.28 o 
   6   1   2      131.80      135.38     17.20 o 
   7   1   2      465.41      498.64     28.98 o 
   8   1   2      377.39      356.33     30.60 o 
   9   1   2      140.10      233.18     86.64 o 
  -9   2   2      637.32      526.19    147.79 o 
  -8   2   2      211.57      199.27     38.69 o 
  -7   2   2       72.68       26.47     25.67 o 
  -6   2   2      832.11      878.09     26.54 o 
  -5   2   2     5234.45     5184.53     53.26 o 
  -4   2   2      607.87      616.12     17.67 o 
  -3   2   2     5450.49     5520.40     52.47 o 
  -2   2   2     4443.13     4417.73     45.58 o 
  -1   2   2     2398.98     2530.84     30.45 o 
   0   2   2    66922.05    68577.42    568.26 o 
   1   2   2       76.88      101.52      8.81 o 
   2   2   2    22464.79    22767.82    176.18 o 
   3   2   2     3752.83     3724.61     40.09 o 
   4   2   2      594.58      633.07     17.93 o 
   5   2   2     1887.70     1905.73     35.06 o 
   6   2   2     2839.62     2937.59     47.74 o 
   7   2   2       10.00       22.06     18.47 o 
   8   2   2      436.21      422.27     36.30 o 
   9   2   2      209.48       94.69    110.22 o 
  -8   3   2      528.98      503.24     48.48 o 
  -7   3   2      286.10      306.67     32.74 o 
  -6   3   2      223.51      210.34     20.90 o 
  -5   3   2      222.00      228.68     17.27 o 
  -4   3   2     7048.09     6915.53     68.87 o 
  -3   3   2     2616.94     2640.94     33.20 o 
  -2   3   2     6429.85     6334.28     62.98 o 
  -1   3   2     3434.14     3686.17     38.35 o 
   0   3   2     3168.10     3467.72     36.16 o 
   1   3   2     6965.95     7494.46     68.10 o 
   2   3   2    12355.60    12748.04    114.65 o 
   3   3   2     7965.47     7977.67     77.00 o 
   4   3   2     1595.15     1577.57     31.90 o 
   5   3   2      210.83      195.97     16.24 o 
   6   3   2      165.42      187.77     24.31 o 
   7   3   2     1266.45     1256.58     57.14 o 
   8   3   2      125.51      102.90     28.65 o 
  -8   4   2       42.24       32.49     35.70 o 
  -7   4   2      825.71      860.73     44.92 o 
  -6   4   2      633.04      671.60     40.00 o 
  -5   4   2      970.81      934.99     28.67 o 
  -4   4   2     2932.27     2985.69     39.71 o 
  -3   4   2     1574.06     1546.47     24.90 o 
  -2   4   2     6948.67     7026.44     78.08 o 
  -1   4   2    19466.65    20050.35    163.95 o 
   0   4   2      565.09      575.18     14.27 o 
   1   4   2    22359.02    22562.20    183.31 o 
   2   4   2      150.90      173.90     14.96 o 
   3   4   2      803.28      759.38     21.53 o 
   4   4   2     3445.55     3406.59     45.88 o 
   5   4   2     1671.16     1756.48     37.34 o 
   6   4   2      733.97      753.33     34.84 o 
   7   4   2      618.02      668.87     36.89 o 
   8   4   2       73.45       36.66     27.70 o 
  -8   5   2      266.08      176.31     40.54 o 
  -7   5   2      156.21      128.91     42.15 o 
  -6   5   2      171.05      124.04     27.89 o 
  -5   5   2     1823.93     1847.21     47.78 o 
  -4   5   2       49.36       36.08     14.58 o 
  -3   5   2     2495.28     2490.10     36.85 o 
  -2   5   2     1896.63     1810.44     30.97 o 
  -1   5   2     1419.10     1419.55     25.01 o 
   0   5   2      592.03      642.30     16.91 o 
   1   5   2     1106.23     1086.37     21.13 o 
   2   5   2     1250.93     1240.26     25.06 o 
   3   5   2     4472.94     4669.71     60.40 o 
   4   5   2     1142.93     1103.22     31.10 o 
   5   5   2      439.15      506.41     28.40 o 
   6   5   2      790.05      797.25     37.56 o 
   7   5   2       22.49       17.59     25.02 o 
   8   5   2      776.90      790.76     45.03 o 
  -8   6   2       88.88       59.58     39.41 o 
  -7   6   2        1.82       18.21     29.69 o 
  -6   6   2     1468.47     1422.60     52.53 o 
  -5   6   2      104.95       93.69     23.05 o 
  -4   6   2      322.53      322.65     25.41 o 
  -3   6   2     6557.08     6344.29     82.84 o 
  -2   6   2     8036.53     7892.78     78.18 o 
  -1   6   2     3382.68     3455.58     41.66 o 
   0   6   2    14360.04    14237.15    119.77 o 
   1   6   2      578.24      646.07     22.80 o 
   2   6   2     3482.49     3447.75     45.37 o 
   3   6   2      335.92      320.84     22.96 o 
   4   6   2       76.31        5.96     16.12 o 
   5   6   2     2743.99     2731.68     58.61 o 
   6   6   2      490.53      469.71     33.15 o 
   7   6   2      159.56      224.77     31.88 o 
   8   6   2      227.35      156.00     50.10 o 
  -8   7   2        8.54       47.60     45.17 o 
  -7   7   2     1170.06     1181.53     56.43 o 
  -6   7   2      170.93      209.37     40.08 o 
  -5   7   2        8.48       29.83     23.20 o 
  -4   7   2       14.26       19.72     20.58 o 
  -3   7   2      204.83      262.71     26.31 o 
  -2   7   2     1244.65     1333.39     28.34 o 
  -1   7   2      160.84      155.97     12.57 o 
   0   7   2     3412.26     3542.97     42.40 o 
   1   7   2     2890.80     2863.82     38.04 o 
   2   7   2     2417.85     2430.93     38.87 o 
   3   7   2      222.14      204.85     20.89 o 
   4   7   2     8529.40     8207.02    108.73 o 
   5   7   2       68.01       70.11     23.66 o 
   6   7   2      170.31      176.13     29.11 o 
   7   7   2      110.92       99.88     36.54 o 
   8   7   2      339.27      339.17     50.47 o 
  -8   8   2       42.15       61.98     51.72 o 
  -7   8   2       61.74       44.10     35.03 o 
  -6   8   2      572.93      570.63     45.66 o 
  -5   8   2       26.75        9.30     25.77 o 
  -4   8   2      772.12      873.51     38.49 o 
  -3   8   2      474.14      463.94     29.87 o 
  -2   8   2      674.12      738.28     28.56 o 
  -1   8   2     1584.14     1527.93     29.86 o 
   0   8   2      357.05      309.59     18.97 o 
   1   8   2     9327.35     9157.96     82.76 o 
   2   8   2     2267.64     2179.74     44.22 o 
   3   8   2     3154.82     3051.14     63.03 o 
   4   8   2      308.38      320.71     28.44 o 
   5   8   2      826.73      783.42     38.86 o 
   6   8   2       52.40       80.91     31.65 o 
   7   8   2      490.02      537.68     44.34 o 
   8   8   2      125.06       20.81     52.03 o 
  -7   9   2      119.83      134.44     39.27 o 
  -6   9   2       94.30       75.06     36.18 o 
  -5   9   2      371.83      393.61     38.00 o 
  -4   9   2       85.01       85.91     25.36 o 
  -3   9   2      819.91      844.90     49.78 o 
  -2   9   2       22.18       -2.68     19.75 o 
  -1   9   2      487.06      509.03     36.44 o 
   0   9   2        2.05       10.91     13.38 o 
   1   9   2      198.26      182.98     15.27 o 
   2   9   2       65.90       63.98     18.04 o 
   3   9   2     1541.16     1557.40     45.36 o 
   4   9   2      353.13      383.99     30.79 o 
   5   9   2      698.39      675.45     39.29 o 
   6   9   2      163.81      195.45     32.08 o 
   7   9   2        6.07      -16.44     31.48 o 
  -7  10   2       54.92      -26.59     38.80 o 
  -6  10   2       35.90       -1.24     34.12 o 
  -5  10   2      356.51      377.60     39.81 o 
  -4  10   2      113.82      166.48     28.89 o 
  -3  10   2       21.40      -12.42     23.74 o 
  -2  10   2      183.22      194.00     30.36 o 
  -1  10   2      222.27      232.21     22.60 o 
   0  10   2     1684.39     1673.95     35.58 o 
   1  10   2     3837.56     3709.00     61.69 o 
   2  10   2     4070.41     4051.52     63.56 o 
   3  10   2      560.60      648.16     35.15 o 
   4  10   2        7.12       -6.68     23.96 o 
   5  10   2       20.84       44.59     27.05 o 
   6  10   2      451.66      545.09     44.90 o 
   7  10   2       93.09       71.36     43.74 o 
  -7  11   2        9.09      -14.02     56.23 o 
  -6  11   2      214.29      128.12     46.28 o 
  -5  11   2      832.08      884.35     51.54 o 
  -4  11   2     1686.60     1769.08     58.16 o 
  -3  11   2     1340.11     1297.19     49.19 o 
  -2  11   2      538.84      490.22     34.38 o 
  -1  11   2      447.15      466.20     30.89 o 
   0  11   2     1615.34     1640.86     39.67 o 
   1  11   2     1395.84     1429.51     41.32 o 
   2  11   2       93.90      118.32     25.34 o 
   3  11   2        6.00        4.47     25.61 o 
   4  11   2       37.03       30.60     26.29 o 
   5  11   2        5.35      -24.69     29.33 o 
   6  11   2      284.14      379.07     47.35 o 
   7  11   2      330.30      501.73     90.59 o 
  -6  12   2      235.35      182.58     44.11 o 
  -5  12   2       80.24      100.17     36.82 o 
  -4  12   2       54.84       27.56     31.66 o 
  -3  12   2      980.60     1065.75     48.23 o 
  -2  12   2     1650.91     1728.62     52.52 o 
  -1  12   2     1571.91     1696.55     52.83 o 
   0  12   2     1235.23     1353.55     50.17 o 
   1  12   2       20.81      -14.01     22.65 o 
   2  12   2       22.19      -10.19     22.82 o 
   3  12   2        5.15       -7.94     26.04 o 
   4  12   2        7.95      -27.37     27.37 o 
   5  12   2      200.41      238.32     37.65 o 
   6  12   2      152.78      181.95     43.45 o 
  -6  13   2       91.96      186.36     64.70 o 
  -5  13   2       92.77       71.63     38.17 o 
  -4  13   2      253.93      217.87     38.52 o 
  -3  13   2       33.40       45.67     29.57 o 
  -2  13   2      376.91      413.24     37.29 o 
  -1  13   2        5.60        0.27     27.72 o 
   0  13   2       23.07      -14.78     29.27 o 
   1  13   2      120.54       87.57     29.89 o 
   2  13   2      441.06      476.45     41.36 o 
   3  13   2        5.67        0.86     27.71 o 
   4  13   2      465.66      538.99     43.87 o 
   5  13   2      420.10      385.78     45.56 o 
   6  13   2       35.06      -26.81     78.93 o 
  -5  14   2       69.28       55.89     39.85 o 
  -4  14   2      194.01      174.56     38.84 o 
  -3  14   2       95.64       92.54     33.31 o 
  -2  14   2      722.52      774.99     57.12 o 
  -1  14   2      931.20      966.78     55.96 o 
   0  14   2        3.65       16.19     31.21 o 
   1  14   2      318.62      292.81     40.94 o 
   2  14   2       55.56       55.35     34.42 o 
   3  14   2       13.43        6.61     35.47 o 
   4  14   2      196.00      179.38     37.78 o 
   5  14   2        5.90       76.17     41.38 o 
  -4  15   2       97.52       82.61     39.47 o 
  -3  15   2       92.67       41.07     36.63 o 
  -2  15   2        8.99       -6.31     35.34 o 
  -1  15   2     1071.79     1038.59     59.85 o 
   0  15   2      144.53       99.79     41.55 o 
   1  15   2       28.02       69.15     39.67 o 
   2  15   2        5.79       44.02     39.11 o 
   3  15   2     1178.28     1251.67     68.59 o 
   4  15   2      390.51      431.42     52.69 o 
  -3  16   2        1.84       22.97     49.27 o 
  -2  16   2       51.00       89.10     41.03 o 
  -1  16   2      224.33      211.96     54.94 o 
   0  16   2      832.79      729.29     62.16 o 
   1  16   2        2.72       70.99     50.75 o 
   2  16   2      356.62      383.50     70.31 o 
   3  16   2      431.27      462.86     53.96 o 
  -1  17   2      121.01      159.49     49.17 o 
   0  17   2       36.68        0.40     41.70 o 
   1  17   2       24.06       72.14     49.31 o 
  -8   1   3      143.82      114.85     48.94 o 
  -7   1   3      399.79      432.59     32.05 o 
  -6   1   3     2514.72     2543.73     46.88 o 
  -5   1   3     2851.84     2858.15     44.70 o 
  -4   1   3     6487.28     6456.00     68.63 o 
  -3   1   3     3307.10     3318.83     45.42 o 
  -2   1   3     2263.84     2378.82     33.19 o 
  -1   1   3      970.37      959.87     20.44 o 
   0   1   3    12244.07    12664.16    111.83 o 
   1   1   3      573.71      575.09     13.30 o 
   2   1   3     4069.72     4152.94     41.92 o 
   3   1   3     2357.48     2239.73     32.27 o 
   4   1   3     2602.24     2563.06     36.77 o 
   5   1   3     2940.96     2857.85     42.90 o 
   6   1   3      787.74      831.42     26.37 o 
   7   1   3     1334.29     1410.35     40.62 o 
   8   1   3      476.35      451.00     35.92 o 
   9   1   3       31.38      -83.04    104.64 o 
  -9   2   3       19.83      -11.30    111.35 o 
  -8   2   3        7.83       32.55     46.79 o 
  -7   2   3      208.82      209.11     29.06 o 
  -6   2   3      111.11       83.13     14.94 o 
  -5   2   3       68.89       49.08     12.16 o 
  -4   2   3     1080.17     1131.97     25.02 o 
  -3   2   3      653.88      678.96     24.46 o 
  -2   2   3      444.59      561.11     14.16 o 
  -1   2   3    18483.63    19646.67    163.54 o 
   0   2   3     2472.82     2645.62     30.91 o 
   1   2   3     7644.18     8301.12     72.84 o 
   2   2   3     2754.00     3097.22     38.23 o 
   3   2   3     2186.33     2178.20     31.00 o 
   4   2   3      199.72      202.04     14.58 o 
   5   2   3       18.77       -9.23     13.33 o 
   6   2   3      119.17      120.04     18.27 o 
   7   2   3      976.43      979.56     35.84 o 
   8   2   3       72.25       66.67     28.15 o 
   9   2   3        1.61      -58.32    112.98 o 
  -8   3   3      616.98      515.55     46.93 o 
  -7   3   3     1322.14     1372.69     73.34 o 
  -6   3   3      649.23      669.67     29.87 o 
  -5   3   3     1672.08     1619.52     33.60 o 
  -4   3   3      201.81      226.83     13.08 o 
  -3   3   3     3294.17     3335.94     38.55 o 
  -2   3   3     1827.85     1852.04     28.57 o 
  -1   3   3     1620.63     1710.34     22.41 o 
   0   3   3     5335.39     5662.50     56.09 o 
   1   3   3     5039.41     5096.80     49.04 o 
   2   3   3     4528.35     4496.12     48.19 o 
   3   3   3     6030.43     5896.76     59.77 o 
   4   3   3     7784.01     7515.23     75.40 o 
   5   3   3     1959.69     1952.80     38.81 o 
   6   3   3     2494.11     2586.13     58.59 o 
   7   3   3        3.28      -19.90     19.90 o 
   8   3   3       18.11      -23.57     23.57 o 
  -8   4   3        0.87       -1.02     35.58 o 
  -7   4   3      702.72      736.47     46.06 o 
  -6   4   3       17.82       10.30     23.22 o 
  -5   4   3        3.45       12.84     15.88 o 
  -4   4   3      265.55      270.68     16.83 o 
  -3   4   3     5125.63     4931.95     56.67 o 
  -2   4   3        7.80        3.89     11.03 o 
  -1   4   3       84.62      157.95      9.26 o 
   0   4   3      767.59      856.87     18.77 o 
   1   4   3      410.65      573.21     18.65 o 
   2   4   3     4295.88     4405.49     52.11 o 
   3   4   3     1138.71     1114.70     26.68 o 
   4   4   3     2204.28     2054.94     35.32 o 
   5   4   3       26.51      -12.82     14.78 o 
   6   4   3       20.54       46.88     22.44 o 
   7   4   3       12.46      -11.47     22.19 o 
   8   4   3      787.96      846.30     43.74 o 
  -8   5   3      262.59      269.01     46.61 o 
  -7   5   3      726.82      788.94     50.12 o 
  -6   5   3     3138.13     3253.91     74.84 o 
  -5   5   3      175.10      171.91     23.25 o 
  -4   5   3     6060.76     5977.43     79.58 o 
  -3   5   3       93.90       69.60     11.19 o 
  -2   5   3      158.38      191.95     13.82 o 
  -1   5   3     1399.27     1467.87     24.18 o 
   0   5   3     5460.27     5441.51     54.33 o 
   1   5   3     3228.44     3316.54     39.44 o 
   2   5   3     2196.63     2179.17     33.69 o 
   3   5   3     3789.03     3780.24     51.37 o 
   4   5   3     1234.36     1252.23     32.57 o 
   5   5   3     7413.01     7387.61     93.57 o 
   6   5   3      172.03      196.32     28.23 o 
   7   5   3     1842.40     1757.27     57.56 o 
   8   5   3       30.68       89.41     31.32 o 
  -8   6   3      224.67      218.84     47.30 o 
  -7   6   3      230.58      262.20     45.86 o 
  -6   6   3     1470.23     1379.04     52.91 o 
  -5   6   3       69.73      114.17     26.03 o 
  -4   6   3     1153.76     1147.75     41.75 o 
  -3   6   3      607.04      603.25     25.85 o 
  -2   6   3    10191.79     9968.49    105.23 o 
  -1   6   3      304.87      264.75     13.97 o 
   0   6   3     2927.25     2909.56     37.62 o 
   1   6   3     3885.38     4084.26     59.44 o 
   2   6   3     3528.36     3469.01     51.03 o 
   3   6   3     1857.17     1938.64     37.46 o 
   4   6   3     2671.97     2631.37     48.77 o 
   5   6   3      425.18      411.04     30.94 o 
   6   6   3      297.55      362.95     31.66 o 
   7   6   3      196.84      179.82     30.98 o 
   8   6   3      170.00      103.65     33.31 o 
  -8   7   3       39.23      -18.20     50.79 o 
  -7   7   3      506.86      509.92     44.28 o 
  -6   7   3       81.03       87.26     31.03 o 
  -5   7   3     6553.59     6418.24    106.70 o 
  -4   7   3      153.23      148.96     23.34 o 
  -3   7   3     5261.79     5244.26     80.03 o 
  -2   7   3      821.08      835.44     26.16 o 
  -1   7   3     5303.88     5359.67     59.56 o 
   0   7   3     2614.19     2582.07     36.93 o 
   1   7   3     7113.01     7059.03     71.74 o 
   2   7   3      438.45      452.99     19.68 o 
   3   7   3      291.85      301.07     20.65 o 
   4   7   3     2093.36     2086.53     53.58 o 
   5   7   3        0.59      -22.79     22.79 o 
   6   7   3     3279.62     3416.96     72.48 o 
   7   7   3       53.76       59.08     29.57 o 
   8   7   3      293.77      315.90     45.84 o 
  -8   8   3      208.71      168.54     63.37 o 
  -7   8   3      140.88       86.04     36.30 o 
  -6   8   3      369.69      436.40     41.92 o 
  -5   8   3       17.15       34.36     26.59 o 
  -4   8   3     1471.03     1503.83     49.71 o 
  -3   8   3     2479.20     2400.17     54.35 o 
  -2   8   3     1632.99     1695.62     44.17 o 
  -1   8   3     8939.37     8791.91     88.72 o 
   0   8   3     4183.34     4071.30     52.01 o 
   1   8   3      402.67      439.89     25.28 o 
   2   8   3     3756.84     3672.67     56.72 o 
   3   8   3     1252.40     1234.45     38.06 o 
   4   8   3      122.04      118.76     24.12 o 
   5   8   3      666.70      643.62     36.73 o 
   6   8   3      201.48      174.14     30.28 o 
   7   8   3      451.60      426.10     42.96 o 
   8   8   3      177.20      188.18     78.77 o 
  -7   9   3        1.21       -5.07     35.04 o 
  -6   9   3      576.42      577.55     46.16 o 
  -5   9   3      258.73      237.31     34.31 o 
  -4   9   3     4473.96     4517.91     82.97 o 
  -3   9   3      172.16      200.05     26.79 o 
  -2   9   3      503.29      552.74     31.07 o 
  -1   9   3     7617.99     7372.85     88.87 o 
   0   9   3     4742.75     4822.25     57.16 o 
   1   9   3       11.60       14.92     13.52 o 
   2   9   3     5043.30     4952.93     68.68 o 
   3   9   3     2868.27     2751.11     59.34 o 
   4   9   3       67.02       42.22     23.36 o 
   5   9   3     1030.43     1088.51     51.44 o 
   6   9   3      374.35      415.40     37.61 o 
   7   9   3      434.13      436.21     45.18 o 
  -7  10   3      124.27      149.18     45.83 o 
  -6  10   3      207.70       90.35     36.14 o 
  -5  10   3      285.46      283.74     38.11 o 
  -4  10   3     1870.00     2041.63     67.04 o 
  -3  10   3      942.38      961.35     41.68 o 
  -2  10   3     6894.81     6803.94    110.94 o 
  -1  10   3      251.36      227.98     24.89 o 
   0  10   3       81.40       88.24     15.77 o 
   1  10   3     1638.05     1648.98     39.65 o 
   2  10   3      195.14      227.50     22.51 o 
   3  10   3     5516.75     5499.14     89.41 o 
   4  10   3       72.08       46.56     25.21 o 
   5  10   3      154.14      204.27     31.90 o 
   6  10   3        2.89       31.05     29.78 o 
   7  10   3      818.49      841.85     65.92 o 
  -7  11   3      289.07      339.98     70.72 o 
  -6  11   3       11.71       53.44     37.75 o 
  -5  11   3     2208.36     2214.84     74.45 o 
  -4  11   3      501.52      494.41     40.97 o 
  -3  11   3      667.70      727.04     47.40 o 
  -2  11   3      662.69      664.64     40.00 o 
  -1  11   3     1438.31     1462.89     45.38 o 
   0  11   3     3220.89     3224.82     55.57 o 
   1  11   3     1821.96     1879.77     47.11 o 
   2  11   3       12.47        8.72     20.77 o 
   3  11   3      477.55      497.73     34.86 o 
   4  11   3     2082.84     2081.28     61.93 o 
   5  11   3       84.38       78.95     30.57 o 
   6  11   3     1446.21     1430.92     58.60 o 
   7  11   3        4.00       12.81     78.92 o 
  -6  12   3      115.57      114.84     41.63 o 
  -5  12   3       29.25        7.95     34.22 o 
  -4  12   3       14.31       16.04     28.99 o 
  -3  12   3     3750.41     3845.63     82.68 o 
  -2  12   3      245.12      238.53     29.72 o 
  -1  12   3     1483.58     1532.69     47.96 o 
   0  12   3      161.15      140.22     28.30 o 
   1  12   3      119.26       99.06     25.69 o 
   2  12   3     2457.14     2529.80     61.44 o 
   3  12   3      180.03      175.33     31.46 o 
   4  12   3     2062.31     2149.22     67.16 o 
   5  12   3        6.25        1.90     31.93 o 
   6  12   3      151.51       83.96     41.09 o 
  -6  13   3     1005.28     1265.02     99.87 o 
  -5  13   3        5.78      -33.06     34.72 o 
  -4  13   3     1076.47     1032.43     53.41 o 
  -3  13   3      269.09      292.00     41.17 o 
  -2  13   3      509.27      507.16     37.00 o 
  -1  13   3      269.71      259.87     35.09 o 
   0  13   3      990.06      969.57     69.07 o 
   1  13   3     1267.36     1283.63     53.54 o 
   2  13   3       60.17       -0.61     31.28 o 
   3  13   3        2.49       -2.75     28.84 o 
   4  13   3        2.68        2.16     31.02 o 
   5  13   3     1850.13     1927.67    105.43 o 
   6  13   3       17.98       20.97    120.88 o 
  -5  14   3        6.44       -2.80     40.05 o 
  -4  14   3       18.91       65.22     34.80 o 
  -3  14   3      375.27      278.45     38.20 o 
  -2  14   3     2109.45     2078.40     65.70 o 
  -1  14   3       77.29       40.34     32.91 o 
   0  14   3     1611.26     1633.24     66.28 o 
   1  14   3     1733.37     1942.65     71.61 o 
   2  14   3       53.51       92.31     36.48 o 
   3  14   3      601.42      647.16     55.46 o 
   4  14   3      559.99      560.44     47.80 o 
   5  14   3        2.88        6.12     39.76 o 
  -4  15   3       50.97       72.40     38.92 o 
  -3  15   3      274.30      297.83     45.77 o 
  -2  15   3      160.41      238.69     49.38 o 
  -1  15   3      122.17      180.94     40.14 o 
   0  15   3      545.09      520.92     54.61 o 
   1  15   3      937.20      916.63     70.95 o 
   2  15   3       11.34        5.93     38.19 o 
   3  15   3      165.91      170.28     43.50 o 
   4  15   3      360.86      361.48     51.13 o 
  -3  16   3      374.11      264.70     55.60 o 
  -2  16   3        7.27       51.31     44.67 o 
  -1  16   3     1334.37     1330.50     94.44 o 
   0  16   3      235.19      213.21     69.55 o 
   1  16   3       65.93       51.36     62.47 o 
   2  16   3      556.31      566.75     66.92 o 
   3  16   3      180.46      199.51     48.45 o 
  -1  17   3      137.84      121.97     49.65 o 
   0  17   3      259.56      292.28     63.69 o 
   1  17   3       11.36      -18.64     47.50 o 
  -8   0   4      342.50      410.28     84.11 o 
  -7   0   4       34.84      -15.60     43.92 o 
  -6   0   4     2189.52     2211.77     70.50 o 
  -5   0   4     8377.32     8147.81    115.65 o 
  -4   0   4      704.09      728.08     27.70 o 
  -3   0   4    23245.19    23011.97    253.49 o 
  -2   0   4     9646.64    10090.96    143.17 o 
  -1   0   4      842.74      905.39     27.07 o 
   0   0   4    19244.62    19181.70    277.48 o 
   1   0   4        4.82       -6.81     13.01 o 
   2   0   4     3250.24     3185.47     49.68 o 
   3   0   4     6635.10     6815.69     86.29 o 
   4   0   4     2228.93     2210.07     44.26 o 
   5   0   4     4635.91     4430.14     71.56 o 
   6   0   4     3290.36     3458.41    119.28 o 
   7   0   4       32.73       12.50     28.91 o 
   8   0   4     1831.01     1831.43     84.55 o 
   9   0   4      523.87      458.75    145.24 o 
  -8   1   4      841.00      875.43     52.51 o 
  -7   1   4      926.62      908.49     43.48 o 
  -6   1   4     2362.37     2343.54     50.90 o 
  -5   1   4      632.82      653.74     23.40 o 
  -4   1   4     3696.43     3694.46     46.90 o 
  -3   1   4     1648.89     1603.35     26.15 o 
  -2   1   4    14025.86    14098.26    128.69 o 
  -1   1   4       92.82      134.50     11.54 o 
   0   1   4      188.45      195.08      9.29 o 
   1   1   4      345.62      408.27     16.54 o 
   2   1   4    17960.84    18031.87    143.47 o 
   3   1   4     1355.54     1289.31     24.00 o 
   4   1   4     3060.49     2806.00     39.50 o 
   5   1   4     2214.11     2161.70     37.86 o 
   6   1   4      918.75      960.48     31.54 o 
   7   1   4      168.72      138.68     25.85 o 
   8   1   4      185.72      218.95     33.49 o 
  -8   2   4      187.23      202.93     43.99 o 
  -7   2   4      437.07      458.33     37.61 o 
  -6   2   4     1824.98     1794.46     62.06 o 
  -5   2   4     2551.20     2507.46     39.73 o 
  -4   2   4     4824.41     4801.68     53.42 o 
  -3   2   4     1814.46     1869.34     27.31 o 
  -2   2   4     3314.51     3348.38     38.95 o 
  -1   2   4    51143.71    51380.79    430.32 o 
   0   2   4        1.13       -0.98      8.18 o 
   1   2   4    27704.87    27364.63    208.49 o 
   2   2   4     1224.79     1293.31     22.68 o 
   3   2   4      764.71      852.01     21.75 o 
   4   2   4     1844.24     1799.72     30.93 o 
   5   2   4     2485.86     2505.48     39.88 o 
   6   2   4      748.23      772.66     28.60 o 
   7   2   4      960.60     1064.04     37.38 o 
   8   2   4       54.40       50.81     31.07 o 
  -8   3   4      503.14      466.16     54.72 o 
  -7   3   4     1202.24     1258.98     57.52 o 
  -6   3   4      228.71      169.63     31.51 o 
  -5   3   4      344.08      351.36     21.44 o 
  -4   3   4     1896.47     1950.04     40.28 o 
  -3   3   4    10552.32    10711.46    100.74 o 
  -2   3   4     1522.25     1569.72     25.92 o 
  -1   3   4     4487.89     4481.45     45.40 o 
   0   3   4       49.39       73.21      8.74 o 
   1   3   4     2723.48     2799.77     32.46 o 
   2   3   4       68.39      121.70     11.31 o 
   3   3   4    13971.68    13770.45    123.70 o 
   4   3   4     2345.33     2337.81     38.96 o 
   5   3   4        6.82       13.36     15.09 o 
   6   3   4       76.05       61.59     19.13 o 
   7   3   4      406.71      422.45     30.40 o 
   8   3   4      378.75      438.44     33.86 o 
  -8   4   4       44.05       22.88     38.92 o 
  -7   4   4      174.52      190.03     33.79 o 
  -6   4   4      473.83      463.23     34.21 o 
  -5   4   4     1539.25     1485.65     44.63 o 
  -4   4   4     1818.73     1859.51     33.61 o 
  -3   4   4      779.46      751.38     21.32 o 
  -2   4   4     9807.18    10381.51     91.29 o 
  -1   4   4     6014.16     6309.84     59.11 o 
   0   4   4    44444.45    44594.32    362.10 o 
   1   4   4     1570.71     1484.69     24.38 o 
   2   4   4    14536.71    14473.86    126.84 o 
   3   4   4       69.91       43.31     11.72 o 
   4   4   4     1853.83     1786.80     36.11 o 
   5   4   4       41.66       21.95     17.21 o 
   6   4   4     1536.79     1512.67     49.82 o 
   7   4   4      154.86      134.07     28.15 o 
   8   4   4       15.03       12.34     26.48 o 
  -8   5   4      105.23      142.58     42.97 o 
  -7   5   4     1368.79     1488.26     63.67 o 
  -6   5   4      253.71      232.81     31.10 o 
  -5   5   4     1516.84     1475.19     49.57 o 
  -4   5   4     1993.86     1968.81     48.00 o 
  -3   5   4     4057.69     4053.36     65.93 o 
  -2   5   4       53.46       51.03     11.57 o 
  -1   5   4     3558.65     3456.43     39.83 o 
   0   5   4     1328.20     1480.34     26.36 o 
   1   5   4      910.47      878.26     20.28 o 
   2   5   4      848.71      854.76     21.10 o 
   3   5   4     3018.42     2877.64     44.93 o 
   4   5   4     2597.73     2753.21     46.48 o 
   5   5   4      246.40      271.50     24.60 o 
   6   5   4      842.04      861.45     41.11 o 
   7   5   4     1079.82     1043.05     43.81 o 
   8   5   4      113.37       21.55     30.88 o 
  -8   6   4      273.63      277.38     58.89 o 
  -7   6   4      393.21      406.05     43.05 o 
  -6   6   4      756.46      724.39     42.88 o 
  -5   6   4        3.35        0.20     21.71 o 
  -4   6   4     5322.85     5201.59     77.00 o 
  -3   6   4     1175.80     1173.23     29.67 o 
  -2   6   4     1503.63     1599.51     31.32 o 
  -1   6   4     5373.30     5285.63     55.69 o 
   0   6   4        8.16       19.81     11.03 o 
   1   6   4    10356.17    10349.65     94.35 o 
   2   6   4     1125.34     1141.59     27.31 o 
   3   6   4     2468.92     2424.56     42.83 o 
   4   6   4     2629.43     2515.28     52.58 o 
   5   6   4      747.95      698.48     36.63 o 
   6   6   4      115.30      139.89     28.50 o 
   7   6   4     1275.29     1272.51     55.92 o 
   8   6   4      197.47      166.08     34.75 o 
  -8   7   4      204.23       65.94     55.44 o 
  -7   7   4       15.34      -34.39     34.39 o 
  -6   7   4      611.61      660.61     44.07 o 
  -5   7   4      648.40      685.89     40.58 o 
  -4   7   4       26.47       11.74     21.49 o 
  -3   7   4     2261.92     2224.95     47.99 o 
  -2   7   4      686.28      783.16     25.20 o 
  -1   7   4      293.66      296.44     14.91 o 
   0   7   4      113.82       84.34     13.56 o 
   1   7   4     1284.56     1224.35     26.75 o 
   2   7   4      684.39      665.31     23.28 o 
   3   7   4     2482.11     2545.52     50.15 o 
   4   7   4       82.59      103.47     21.81 o 
   5   7   4      723.56      734.85     42.76 o 
   6   7   4      384.79      403.21     34.72 o 
   7   7   4       16.32       11.41     28.16 o 
   8   7   4      339.79      310.39     43.28 o 
  -8   8   4      162.06      183.17     75.15 o 
  -7   8   4       23.89       -8.63     37.38 o 
  -6   8   4      227.36      194.25     35.85 o 
  -5   8   4     1342.18     1355.70     53.40 o 
  -4   8   4      489.47      563.02     44.41 o 
  -3   8   4     2474.52     2466.07     53.15 o 
  -2   8   4     3328.82     3153.57     53.14 o 
  -1   8   4      592.03      567.39     21.58 o 
   0   8   4     2662.76     2637.97     40.17 o 
   1   8   4       79.89       77.08     14.07 o 
   2   8   4     2145.01     2136.19     41.40 o 
   3   8   4      819.38      789.06     35.55 o 
   4   8   4      116.95      109.97     25.70 o 
   5   8   4     1012.21     1034.36     51.81 o 
   6   8   4      174.16      135.66     30.05 o 
   7   8   4       19.08       40.84     30.33 o 
  -7   9   4       27.32       19.19     39.51 o 
  -6   9   4        1.48       -4.35     30.92 o 
  -5   9   4       64.71       44.12     29.88 o 
  -4   9   4      746.01      807.72     40.58 o 
  -3   9   4      166.68      166.49     24.92 o 
  -2   9   4     2178.65     2183.63     50.60 o 
  -1   9   4      178.34      158.88     17.89 o 
   0   9   4        2.62      -12.68     12.68 o 
   1   9   4      713.40      798.18     26.20 o 
   2   9   4     2017.45     2005.75     57.52 o 
   3   9   4      606.96      575.87     34.40 o 
   4   9   4      954.73      991.07     46.68 o 
   5   9   4      102.29      104.59     28.82 o 
   6   9   4       77.32       -3.42     27.76 o 
   7   9   4        6.43       10.04     34.09 o 
  -7  10   4        1.42       -8.32     43.24 o 
  -6  10   4       11.55       -4.71     33.42 o 
  -5  10   4      199.20      118.31     33.70 o 
  -4  10   4      184.33      199.87     30.58 o 
  -3  10   4      901.56      928.63     42.86 o 
  -2  10   4      543.66      604.11     41.11 o 
  -1  10   4     2808.48     2735.77     55.46 o 
   0  10   4     3076.34     3076.57     53.50 o 
   1  10   4     2320.97     2308.30     44.04 o 
   2  10   4       42.17       34.96     18.47 o 
   3  10   4       22.58        4.31     22.18 o 
   4  10   4       23.92       32.42     25.52 o 
   5  10   4       28.03       50.63     27.16 o 
   6  10   4        0.18      -22.15     28.71 o 
   7  10   4       23.53       11.77     38.07 o 
  -6  11   4      161.20      135.78     39.74 o 
  -5  11   4      158.66      123.40     34.27 o 
  -4  11   4       15.73       40.00     28.79 o 
  -3  11   4      410.52      431.23     34.54 o 
  -2  11   4       41.21       47.99     23.14 o 
  -1  11   4       26.94       28.88     21.33 o 
   0  11   4       85.72       92.50     20.70 o 
   1  11   4       89.70       89.10     20.04 o 
   2  11   4      240.01      187.61     23.92 o 
   3  11   4      234.96      213.82     29.82 o 
   4  11   4     1320.82     1381.37     51.97 o 
   5  11   4      616.53      555.44     41.61 o 
   6  11   4       15.35       22.05     31.47 o 
  -6  12   4        2.95      -24.14     36.83 o 
  -5  12   4       14.91       -3.12     33.89 o 
  -4  12   4      194.17      179.51     35.18 o 
  -3  12   4       26.34      -25.86     25.86 o 
  -2  12   4      516.63      512.61     34.99 o 
  -1  12   4      234.63      257.27     28.82 o 
   0  12   4      634.43      562.90     42.33 o 
   1  12   4     1990.60     1967.47     56.15 o 
   2  12   4      170.82      185.64     28.85 o 
   3  12   4      104.58       93.11     27.90 o 
   4  12   4       83.14       87.75     29.38 o 
   5  12   4      115.21       96.34     32.59 o 
   6  12   4       15.74       -4.00     32.97 o 
  -5  13   4      110.19      109.31     40.79 o 
  -4  13   4       80.38       75.84     33.18 o 
  -3  13   4      474.55      415.12     38.97 o 
  -2  13   4       17.85       23.85     25.42 o 
  -1  13   4       22.42       38.16     28.89 o 
   0  13   4      615.80      665.13     46.83 o 
   1  13   4        9.29       -5.66     25.03 o 
   2  13   4        1.46      -16.53     31.37 o 
   3  13   4     1027.13      980.00     50.76 o 
   4  13   4        7.97      -27.26     30.83 o 
   5  13   4       62.11       11.00     35.09 o 
  -5  14   4      205.35      159.58     44.20 o 
  -4  14   4        0.28        0.85     34.46 o 
  -3  14   4      133.27      127.73     36.18 o 
  -2  14   4      119.63       66.27     34.80 o 
  -1  14   4       21.79       61.19     33.88 o 
   0  14   4      622.44      625.57     48.84 o 
   1  14   4       38.70       98.80     44.94 o 
   2  14   4      743.36      857.94     63.28 o 
   3  14   4      122.18       66.23     36.38 o 
   4  14   4       78.31       94.03     36.87 o 
   5  14   4      120.55      121.06     40.49 o 
  -4  15   4      529.05      581.27     58.15 o 
  -3  15   4       37.35        2.34     35.29 o 
  -2  15   4      285.36      255.33     48.03 o 
  -1  15   4      141.65      149.71     40.37 o 
   0  15   4        8.57      -20.95     36.73 o 
   1  15   4      121.37       79.97     46.86 o 
   2  15   4      627.83      565.01     58.44 o 
   3  15   4       99.76      112.26     42.74 o 
   4  15   4      359.83      418.14     53.87 o 
  -3  16   4        2.74      -31.25     43.04 o 
  -2  16   4      139.44       61.66     44.96 o 
  -1  16   4      357.76      328.22     47.45 o 
   0  16   4       39.67        3.03     45.68 o 
   1  16   4      298.64      316.07     61.00 o 
   2  16   4       53.32      -69.77     72.84 o 
   3  16   4        1.19       20.01     41.50 o 
  -1  17   4      108.54       74.22     80.65 o 
   0  17   4       18.44      -27.50     45.34 o 
   1  17   4       29.62      106.56     58.29 o 
  -8   1   5      890.01      988.87    113.38 o 
  -7   1   5     1888.58     1969.59     83.62 o 
  -6   1   5     1698.07     1729.79     74.32 o 
  -5   1   5      805.71      821.42     30.58 o 
  -4   1   5      913.97      921.28     22.47 o 
  -3   1   5      816.92      845.75     21.19 o 
  -2   1   5      374.45      404.42     17.05 o 
  -1   1   5      282.12      401.45     15.92 o 
   0   1   5     9585.56     9986.67     96.74 o 
   1   1   5      140.09      168.27     10.15 o 
   2   1   5     3422.31     3433.11     41.46 o 
   3   1   5    10032.94     9826.95     89.21 o 
   4   1   5    11034.70    11004.86    102.10 o 
   5   1   5     4504.69     4343.21     56.38 o 
   6   1   5     1547.22     1627.32     37.29 o 
   7   1   5      199.24      124.31     27.63 o 
   8   1   5        9.19       22.74     33.29 o 
  -8   2   5       71.93      -14.95     38.41 o 
  -7   2   5      224.03      256.83     39.14 o 
  -6   2   5      860.32      859.10     38.39 o 
  -5   2   5      770.39      760.51     26.20 o 
  -4   2   5       19.51       19.22     11.69 o 
  -3   2   5     3008.22     2995.96     42.63 o 
  -2   2   5      442.56      396.91     15.91 o 
  -1   2   5     5151.18     4981.29     55.45 o 
   0   2   5      750.62      712.39     16.42 o 
   1   2   5      302.33      260.47     12.53 o 
   2   2   5      325.86      289.03     17.22 o 
   3   2   5     4570.05     4546.85     50.70 o 
   4   2   5      210.33      271.28     16.47 o 
   5   2   5      330.86      311.87     18.80 o 
   6   2   5      349.45      370.58     24.46 o 
   7   2   5      435.55      495.09     28.61 o 
   8   2   5       48.71       -7.32     31.22 o 
  -8   3   5       38.44       35.66     57.89 o 
  -7   3   5       84.45       58.25     34.94 o 
  -6   3   5      851.15      863.27     43.07 o 
  -5   3   5     2439.46     2421.27     54.02 o 
  -4   3   5    12555.74    12217.40    113.15 o 
  -3   3   5     2179.70     2184.33     33.84 o 
  -2   3   5     2878.92     3120.96     38.57 o 
  -1   3   5      329.20      339.01     12.27 o 
   0   3   5    23315.45    23959.88    209.26 o 
   1   3   5     1527.73     1470.13     24.68 o 
   2   3   5    10355.89    10022.26     93.39 o 
   3   3   5     1121.97     1050.78     25.01 o 
   4   3   5      143.56      118.13     15.97 o 
   5   3   5     1657.67     1674.34     35.87 o 
   6   3   5      163.85      133.23     20.76 o 
   7   3   5     1626.52     1541.97     50.01 o 
   8   3   5      603.35      644.46     41.58 o 
  -8   4   5      221.92      280.37     48.94 o 
  -7   4   5      113.24      105.49     35.90 o 
  -6   4   5      105.85       84.19     24.94 o 
  -5   4   5      752.47      693.38     51.92 o 
  -4   4   5      842.72      816.68     34.60 o 
  -3   4   5      542.89      526.49     18.63 o 
  -2   4   5     1428.75     1444.15     28.72 o 
  -1   4   5     3423.20     3633.62     43.09 o 
   0   4   5     2072.83     2141.65     30.12 o 
   1   4   5     2042.68     2185.40     30.26 o 
   2   4   5        3.47       -7.15     10.18 o 
   3   4   5     6283.55     6102.40     70.63 o 
   4   4   5      996.00      993.83     29.28 o 
   5   4   5        6.26        4.48     18.36 o 
   6   4   5        8.59      -17.72     17.72 o 
   7   4   5      625.15      642.35     37.32 o 
   8   4   5        0.84        8.62     26.90 o 
  -8   5   5       31.32      119.47     45.16 o 
  -7   5   5      808.58      838.76     55.32 o 
  -6   5   5      524.16      479.99     36.55 o 
  -5   5   5     4949.55     4939.84     89.31 o 
  -4   5   5       91.47       81.38     22.98 o 
  -3   5   5     7546.90     7645.07     78.97 o 
  -2   5   5     1032.14     1019.15     22.35 o 
  -1   5   5     1882.59     1944.07     30.22 o 
   0   5   5        7.72       19.03      9.72 o 
   1   5   5    11362.12    11046.56     98.05 o 
   2   5   5      592.40      568.13     17.90 o 
   3   5   5      465.55      418.84     19.85 o 
   4   5   5     4418.54     4278.94     74.25 o 
   5   5   5       28.11       10.00     18.73 o 
   6   5   5     2901.87     2932.98     76.14 o 
   7   5   5       69.91       55.39     29.45 o 
   8   5   5      509.81      512.18     39.49 o 
  -8   6   5       91.18       99.18     50.11 o 
  -7   6   5      142.84      164.06     38.66 o 
  -6   6   5      577.33      639.11     60.21 o 
  -5   6   5      394.00      391.37     33.54 o 
  -4   6   5        7.62       -7.23     18.23 o 
  -3   6   5     1671.29     1621.91     36.68 o 
  -2   6   5     3998.25     3994.04     51.88 o 
  -1   6   5     1297.17     1369.83     25.00 o 
   0   6   5      646.20      637.46     19.98 o 
   1   6   5     1305.03     1430.37     27.86 o 
   2   6   5     8917.70     8638.75     87.01 o 
   3   6   5      725.63      755.63     27.74 o 
   4   6   5     1324.63     1399.49     38.09 o 
   5   6   5      253.16      246.90     28.59 o 
   6   6   5      917.84      899.06     43.51 o 
   7   6   5       18.68       23.16     27.68 o 
   8   6   5      491.68      453.47     42.33 o 
  -8   7   5      352.26      392.37    129.85 o 
  -7   7   5      365.56      310.64     44.22 o 
  -6   7   5     2221.05     2318.07     95.79 o 
  -5   7   5        6.26      -17.15     25.12 o 
  -4   7   5     1645.98     1715.45     48.55 o 
  -3   7   5      626.75      567.60     29.99 o 
  -2   7   5      198.10      203.29     18.52 o 
  -1   7   5     6106.02     6121.41     64.75 o 
   0   7   5     2938.45     2878.60     42.12 o 
   1   7   5     2102.97     2095.06     35.20 o 
   2   7   5     2607.41     2697.92     43.10 o 
   3   7   5     2935.06     2817.95     51.59 o 
   4   7   5     1933.68     1970.59     49.19 o 
   5   7   5     5500.63     5392.15     94.22 o 
   6   7   5       42.51       39.49     27.46 o 
   7   7   5      853.61      825.99     51.78 o 
   8   7   5       55.73       63.89     36.56 o 
  -7   8   5      162.73      149.81     41.64 o 
  -6   8   5      575.60      571.07     44.60 o 
  -5   8   5       43.62      -23.35     26.91 o 
  -4   8   5      529.15      538.61     34.64 o 
  -3   8   5      248.69      194.49     23.72 o 
  -2   8   5    10576.01     9935.34    112.64 o 
  -1   8   5       39.80       26.03     13.71 o 
   0   8   5     3537.87     3578.65     49.88 o 
   1   8   5     1656.49     1650.08     33.06 o 
   2   8   5     1816.39     1664.81     43.09 o 
   3   8   5     1087.39     1127.67     38.06 o 
   4   8   5     1465.53     1459.38     50.39 o 
   5   8   5      513.55      562.65     38.22 o 
   6   8   5       14.07       51.02     29.45 o 
   7   8   5       93.08      107.41     32.00 o 
  -7   9   5      385.81      429.88     51.44 o 
  -6   9   5        6.07      -31.10     31.10 o 
  -5   9   5     2405.31     2363.12     74.59 o 
  -4   9   5       61.45       89.62     26.01 o 
  -3   9   5     1682.30     1728.36     47.96 o 
  -2   9   5      545.94      560.20     30.29 o 
  -1   9   5      961.18      925.73     29.00 o 
   0   9   5     4330.00     4227.85     64.98 o 
   1   9   5     6424.17     6403.95     83.68 o 
   2   9   5      263.99      235.00     22.68 o 
   3   9   5     1335.11     1332.13     49.15 o 
   4   9   5     1151.05     1237.79     47.79 o 
   5   9   5       10.80       19.15     26.93 o 
   6   9   5     1774.30     1954.88     62.17 o 
   7   9   5       55.32       -4.80     30.96 o 
  -7  10   5      715.96      666.57     82.94 o 
  -6  10   5       63.44       79.71     36.70 o 
  -5  10   5       22.80      -11.82     29.66 o 
  -4  10   5       91.26       62.44     27.15 o 
  -3  10   5     3912.20     3899.90     84.89 o 
  -2  10   5        5.29      -16.24     20.65 o 
  -1  10   5     5460.51     5346.88     81.17 o 
   0  10   5      234.49      163.29     22.54 o 
   1  10   5      146.63      142.58     22.38 o 
   2  10   5     2164.06     2233.19     65.01 o 
   3  10   5      893.11      884.20     42.03 o 
   4  10   5      952.28      970.30     50.09 o 
   5  10   5      117.40       92.85     29.32 o 
   6  10   5        2.12      -21.06     30.87 o 
   7  10   5       61.35       23.28     37.51 o 
  -6  11   5     1192.15     1369.23     65.81 o 
  -5  11   5        7.36       15.27     33.32 o 
  -4  11   5     2332.95     2396.93     83.94 o 
  -3  11   5       17.88       -7.86     25.00 o 
  -2  11   5        0.08       -6.44     22.30 o 
  -1  11   5      573.53      574.05     37.40 o 
   0  11   5     2984.01     3004.09     61.90 o 
   1  11   5      338.43      410.66     36.57 o 
   2  11   5     1730.42     1853.04     48.80 o 
   3  11   5      556.05      561.15     44.61 o 
   4  11   5       33.14       14.72     26.71 o 
   5  11   5      883.09      871.88     47.35 o 
   6  11   5      101.08       97.39     34.61 o 
  -6  12   5       42.46       17.51     37.66 o 
  -5  12   5       63.43      106.00     38.48 o 
  -4  12   5      547.76      586.53     47.14 o 
  -3  12   5      179.15      215.17     33.05 o 
  -2  12   5     2382.38     2381.19     77.84 o 
  -1  12   5      149.63      143.22     28.38 o 
   0  12   5      937.26      963.51     64.92 o 
   1  12   5     1228.21     1179.79     45.26 o 
   2  12   5       44.12        1.03     23.68 o 
   3  12   5     2670.24     2747.04     68.11 o 
   4  12   5      138.11       81.08     30.10 o 
   5  12   5       45.67       33.44     33.86 o 
   6  12   5      105.09       90.34     37.49 o 
  -5  13   5      990.63     1095.13     80.36 o 
  -4  13   5      117.51      178.14     39.27 o 
  -3  13   5      331.76      349.25     40.21 o 
  -2  13   5        4.54        8.64     27.71 o 
  -1  13   5      333.14      370.89     40.83 o 
   0  13   5     1102.94     1122.73     58.47 o 
   1  13   5     1305.55     1245.27     52.52 o 
   2  13   5      114.85      126.63     36.22 o 
   3  13   5      176.54      169.32     32.62 o 
   4  13   5      606.40      632.97     45.08 o 
   5  13   5       15.19      -15.22     31.60 o 
  -5  14   5        0.47       12.24     42.25 o 
  -4  14   5       36.90       66.30     39.89 o 
  -3  14   5      733.52      792.87     72.11 o 
  -2  14   5      119.96       80.16     34.36 o 
  -1  14   5     2243.11     2046.05     74.00 o 
   0  14   5      144.61      173.27     38.02 o 
   1  14   5       68.35       73.04     41.31 o 
   2  14   5     1491.06     1621.09     68.98 o 
   3  14   5      126.37       63.39     38.95 o 
   4  14   5      328.47      366.01     44.76 o 
   5  14   5      208.39      158.43     47.24 o 
  -4  15   5      241.20      301.32     50.91 o 
  -3  15   5        3.57       12.31     35.17 o 
  -2  15   5       25.47       34.95     39.43 o 
  -1  15   5      243.12      191.67     41.07 o 
   0  15   5      757.97      802.33     59.72 o 
   1  15   5      300.86      326.16     55.12 o 
   2  15   5      358.87      281.58     49.40 o 
   3  15   5       19.40      -17.65     37.08 o 
   4  15   5        0.56       26.21     41.65 o 
  -3  16   5        0.39       32.45     65.83 o 
  -2  16   5      809.01      748.83     64.80 o 
  -1  16   5        0.63      -11.91     40.75 o 
   0  16   5      345.38      336.37     59.32 o 
   1  16   5      406.33      489.48     64.30 o 
   2  16   5        0.41       18.88     47.01 o 
   3  16   5      441.62      546.73     86.60 o 
   0  17   5       40.58     -104.44    109.00 o 
   1  17   5      231.72      139.67    128.58 o 
  -8   0   6        8.50      -10.59     96.03 o 
  -7   0   6       32.05       53.93     51.71 o 
  -6   0   6     2123.27     2160.57    136.33 o 
  -5   0   6     4121.19     4205.64     91.57 o 
  -4   0   6     6458.59     6524.83    100.78 o 
  -3   0   6        7.06        2.42     15.36 o 
  -2   0   6     5572.67     5478.95     89.55 o 
  -1   0   6    36760.68    37393.48    476.21 o 
   0   0   6      143.72      124.74     15.60 o 
   1   0   6    42635.35    42154.78    532.60 o 
   2   0   6     2107.73     2297.93     47.05 o 
   3   0   6      605.10      662.92     29.26 o 
   4   0   6       10.49       27.74     19.47 o 
   5   0   6     6259.55     6050.71    109.40 o 
   6   0   6     1037.57     1071.02     55.62 o 
   7   0   6     1499.19     1716.57     95.17 o 
   8   0   6        9.52       37.41     41.73 o 
  -8   1   6      200.06      200.69     41.30 o 
  -7   1   6      895.02      953.53     59.29 o 
  -6   1   6     2310.73     2380.61     79.04 o 
  -5   1   6      440.32      468.24     26.62 o 
  -4   1   6      855.04      843.88     21.27 o 
  -3   1   6     7020.76     7148.19     76.58 o 
  -2   1   6    12938.67    12906.68    145.08 o 
  -1   1   6      200.87      175.09     11.52 o 
   0   1   6     3889.81     3918.80     49.79 o 
   1   1   6       62.63       63.45     11.23 o 
   2   1   6     7326.23     7000.65     68.58 o 
   3   1   6     2843.30     2844.91     41.01 o 
   4   1   6     5110.32     4893.08     70.99 o 
   5   1   6      793.82      836.47     30.27 o 
   6   1   6      776.93      829.55     34.74 o 
   7   1   6       61.19       46.39     25.88 o 
   8   1   6      791.08      841.83     55.19 o 
  -8   2   6        7.17       -9.16     38.86 o 
  -7   2   6       14.28      -12.37     39.31 o 
  -6   2   6      597.91      564.57     42.06 o 
  -5   2   6     3385.47     3402.82     73.21 o 
  -4   2   6      582.07      615.00     22.00 o 
  -3   2   6    11252.40    10996.53    108.68 o 
  -2   2   6    18123.82    18834.73    179.44 o 
  -1   2   6     1109.64     1061.51     29.28 o 
   0   2   6    23241.67    23019.41    192.24 o 
   1   2   6      154.17      147.75     11.43 o 
   2   2   6    10260.80     9976.11     93.26 o 
   3   2   6      898.74      945.77     22.17 o 
   4   2   6      269.15      295.63     18.40 o 
   5   2   6     1364.00     1382.57     33.22 o 
   6   2   6     1579.67     1641.65     40.68 o 
   7   2   6       70.58       67.71     23.61 o 
   8   2   6      499.84      497.27     42.78 o 
  -8   3   6      145.86      116.58     47.28 o 
  -7   3   6     1176.29     1266.90     63.99 o 
  -6   3   6      136.18      152.85     36.74 o 
  -5   3   6     1093.01     1130.77     40.02 o 
  -4   3   6     2353.52     2311.59     42.68 o 
  -3   3   6     5086.29     5067.66     59.67 o 
  -2   3   6     1256.66     1290.27     30.55 o 
  -1   3   6     3051.93     3088.59     37.99 o 
   0   3   6      476.70      530.95     16.55 o 
   1   3   6      109.73       55.48     11.01 o 
   2   3   6     4452.07     4403.91     47.78 o 
   3   3   6     7119.67     6844.80     71.20 o 
   4   3   6     3113.61     3014.01     44.93 o 
   5   3   6        1.12        0.93     15.10 o 
   6   3   6      144.56      118.13     23.36 o 
   7   3   6      657.79      712.75     35.43 o 
   8   3   6      154.97      126.31     45.43 o 
  -8   4   6      607.75      556.09    125.29 o 
  -7   4   6      254.07      232.38     42.96 o 
  -6   4   6      298.15      293.28     35.06 o 
  -5   4   6      176.12      185.42     26.44 o 
  -4   4   6    11776.11    11490.97    145.79 o 
  -3   4   6     1764.84     1814.21     35.94 o 
  -2   4   6     3644.29     3651.74     55.76 o 
  -1   4   6    17478.58    17341.89    152.26 o 
   0   4   6     2341.51     2331.27     33.07 o 
   1   4   6    17474.67    17293.64    141.82 o 
   2   4   6        9.50       19.58     11.00 o 
   3   4   6     3108.07     3058.11     45.00 o 
   4   4   6     3896.57     3878.96     53.06 o 
   5   4   6      685.33      690.41     27.95 o 
   6   4   6      324.63      283.86     25.72 o 
   7   4   6     1401.36     1443.33     52.88 o 
   8   4   6      442.91      512.27     42.25 o 
  -8   5   6      450.22      440.98     57.83 o 
  -7   5   6      217.17      221.96     45.24 o 
  -6   5   6      590.16      600.53     47.51 o 
  -5   5   6      100.45       65.11     27.45 o 
  -4   5   6      264.53      285.60     24.81 o 
  -3   5   6     4242.56     4076.64     52.41 o 
  -2   5   6     1658.53     1644.79     30.46 o 
  -1   5   6    10015.73     9913.86     92.79 o 
   0   5   6        8.36        9.27      9.50 o 
   1   5   6     2543.59     2722.24     37.20 o 
   2   5   6       75.13       59.40     11.70 o 
   3   5   6    11491.87    11221.98    114.55 o 
   4   5   6      301.15      263.14     24.16 o 
   5   5   6      604.28      652.10     29.88 o 
   6   5   6       61.87      104.36     25.68 o 
   7   5   6      509.65      569.14     48.15 o 
   8   5   6       67.14       53.56     31.93 o 
  -8   6   6       23.98       -9.01     52.32 o 
  -7   6   6       35.26       15.79     37.83 o 
  -6   6   6        3.08       51.38     31.84 o 
  -5   6   6     2755.37     2595.71     66.34 o 
  -4   6   6       54.97       57.28     22.89 o 
  -3   6   6     3063.50     3139.79     69.68 o 
  -2   6   6      294.20      307.06     17.03 o 
  -1   6   6      175.06      194.80     18.70 o 
   0   6   6    21857.19    22063.37    186.02 o 
   1   6   6     1794.76     1713.96     30.75 o 
   2   6   6     6206.41     6055.90     65.40 o 
   3   6   6     1258.78     1170.53     37.58 o 
   4   6   6      239.58      202.22     22.51 o 
   5   6   6      205.74      218.63     26.66 o 
   6   6   6     2663.83     2640.96     64.38 o 
   7   6   6      116.01       85.62     29.96 o 
   8   6   6       53.81       66.15     33.73 o 
  -8   7   6       35.44       19.08     62.22 o 
  -7   7   6       96.30       99.76     42.98 o 
  -6   7   6        7.49        1.05     31.37 o 
  -5   7   6      509.09      484.26     38.56 o 
  -4   7   6      646.21      616.14     41.03 o 
  -3   7   6       25.16       -9.40     17.59 o 
  -2   7   6     5661.62     5678.70     74.54 o 
  -1   7   6     1665.88     1732.56     30.47 o 
   0   7   6      389.88      406.23     21.34 o 
   1   7   6      142.43      175.56     15.64 o 
   2   7   6     2975.51     2754.67     43.37 o 
   3   7   6       36.17       36.95     18.31 o 
   4   7   6      667.00      695.72     34.07 o 
   5   7   6        8.00       28.83     25.15 o 
   6   7   6        1.52      -10.35     27.74 o 
   7   7   6      479.80      495.45     42.52 o 
   8   7   6        0.65      -13.67     41.39 o 
  -7   8   6       24.27       44.90     42.28 o 
  -6   8   6       49.84      -14.49     32.39 o 
  -5   8   6       55.69       35.30     28.63 o 
  -4   8   6      737.90      749.81     41.22 o 
  -3   8   6        9.70       11.14     19.56 o 
  -2   8   6     2459.02     2483.63     47.93 o 
  -1   8   6     8250.63     7952.47     84.47 o 
   0   8   6     1980.15     1956.24     37.17 o 
   1   8   6     5924.81     5776.55     83.34 o 
   2   8   6       34.59       15.60     15.31 o 
   3   8   6        4.47        4.36     18.34 o 
   4   8   6      116.87       93.72     24.12 o 
   5   8   6      460.59      556.18     37.97 o 
   6   8   6       32.14       61.87     29.51 o 
   7   8   6       80.68       70.68     30.30 o 
  -7   9   6       73.10      115.44     43.93 o 
  -6   9   6      587.88      563.98     47.87 o 
  -5   9   6      361.52      398.34     39.94 o 
  -4   9   6      218.29      227.67     33.54 o 
  -3   9   6      523.48      515.30     35.03 o 
  -2   9   6      662.95      638.95     31.81 o 
  -1   9   6      216.65      246.26     23.25 o 
   0   9   6      298.70      330.06     22.18 o 
   1   9   6      478.88      488.59     26.95 o 
   2   9   6      159.15      168.58     22.18 o 
   3   9   6      664.13      652.12     34.39 o 
   4   9   6       42.26       27.96     25.81 o 
   5   9   6      643.65      675.65     46.27 o 
   6   9   6      373.50      341.12     46.97 o 
   7   9   6      132.90      159.07     36.62 o 
  -7  10   6       28.49      -13.80     46.82 o 
  -6  10   6      118.18       87.18     36.99 o 
  -5  10   6       74.65       43.19     34.47 o 
  -4  10   6      263.69      309.13     36.74 o 
  -3  10   6     1134.51     1171.55     46.81 o 
  -2  10   6     2420.98     2339.28     69.17 o 
  -1  10   6     1375.00     1383.68     41.62 o 
   0  10   6     2254.24     2395.76     52.57 o 
   1  10   6        4.29       14.29     17.75 o 
   2  10   6      166.97      160.29     28.26 o 
   3  10   6        1.80      -20.62     20.62 o 
   4  10   6       19.98       46.81     28.23 o 
   5  10   6      362.17      447.29     40.66 o 
   6  10   6       41.48       44.83     32.58 o 
   7  10   6       21.21       10.45     33.58 o 
  -6  11   6      297.90      222.34     44.00 o 
  -5  11   6       50.24       36.18     35.25 o 
  -4  11   6        4.57        2.64     29.48 o 
  -3  11   6       10.33        4.54     25.02 o 
  -2  11   6       30.63       39.51     23.85 o 
  -1  11   6       95.17       46.43     24.07 o 
   0  11   6       50.19       59.13     20.55 o 
   1  11   6      127.83       99.06     23.43 o 
   2  11   6      319.06      338.80     33.28 o 
   3  11   6     1057.67     1121.99     48.45 o 
   4  11   6      960.17     1011.41     47.25 o 
   5  11   6      577.85      651.62     43.76 o 
   6  11   6      231.61      195.65     38.07 o 
  -6  12   6       71.63       88.71     44.71 o 
  -5  12   6      369.10      419.71     46.22 o 
  -4  12   6       82.47      106.58     35.00 o 
  -3  12   6      370.21      406.27     37.88 o 
  -2  12   6       94.83       91.11     32.18 o 
  -1  12   6        8.96        5.17     24.52 o 
   0  12   6      508.43      433.21     36.33 o 
   1  12   6      293.31      284.27     33.34 o 
   2  12   6      924.11      949.70     39.94 o 
   3  12   6      259.17      278.45     33.23 o 
   4  12   6       25.95       42.19     29.68 o 
   5  12   6       19.49       10.42     30.95 o 
   6  12   6      166.42      168.95     41.12 o 
  -5  13   6      213.60      207.54     42.67 o 
  -4  13   6      642.46      610.52     49.57 o 
  -3  13   6      125.89      119.42     35.22 o 
  -2  13   6      232.90      227.27     37.75 o 
  -1  13   6       27.84       53.78     32.87 o 
   0  13   6       45.03       56.08     32.91 o 
   1  13   6      253.62      242.89     36.64 o 
   2  13   6      588.56      602.63     48.63 o 
   3  13   6       31.74        3.23     27.49 o 
   4  13   6      668.66      616.06     50.98 o 
   5  13   6       58.33       13.32     32.35 o 
  -5  14   6        0.18       -0.34     55.54 o 
  -4  14   6      223.13      261.47     48.15 o 
  -3  14   6       13.62       14.93     36.74 o 
  -2  14   6       32.38       48.82     35.50 o 
  -1  14   6      316.61      314.06     43.15 o 
   0  14   6        2.08      -23.17     41.50 o 
   1  14   6      562.78      541.88     58.77 o 
   2  14   6      104.52       68.55     37.10 o 
   3  14   6      218.16      244.00     44.60 o 
   4  14   6       23.76       50.41     37.27 o 
   5  14   6      164.00      -73.51    111.35 o 
  -4  15   6      263.63      210.79     56.21 o 
  -3  15   6      703.56      702.89     88.98 o 
  -2  15   6       17.93       16.38     41.05 o 
  -1  15   6        1.99      -15.18     36.71 o 
   0  15   6      260.55      216.00     52.29 o 
   1  15   6      321.95      254.36     55.51 o 
   2  15   6       60.24        8.34     40.20 o 
   3  15   6      379.40      340.73     49.12 o 
   4  15   6       58.42       17.03     74.36 o 
  -2  16   6      282.97      238.53     57.62 o 
  -1  16   6       14.53       45.52     47.91 o 
   0  16   6      395.51      391.47     82.46 o 
   1  16   6       36.82       43.03     47.64 o 
   2  16   6       30.99       68.42     49.80 o 
  -8   1   7      226.63      192.86     64.06 o 
  -7   1   7      673.97      717.04     51.42 o 
  -6   1   7      874.56      841.18     44.76 o 
  -5   1   7     2041.77     2021.14     47.65 o 
  -4   1   7     4127.68     3953.28     57.67 o 
  -3   1   7     1427.71     1410.59     30.59 o 
  -2   1   7      895.80      980.04     28.38 o 
  -1   1   7       85.26      120.96     10.79 o 
   0   1   7     2348.87     2435.81     37.93 o 
   1   1   7      334.52      321.80     16.12 o 
   2   1   7     4480.67     4438.08     53.75 o 
   3   1   7     6195.07     6175.04     69.60 o 
   4   1   7     4830.07     4829.59     62.66 o 
   5   1   7     1737.17     1748.54     39.70 o 
   6   1   7      549.03      575.37     33.87 o 
   7   1   7      555.31      545.84     37.57 o 
   8   1   7      208.03      187.30     39.92 o 
  -8   2   7      112.62       79.77     54.77 o 
  -7   2   7      163.02      114.29     55.89 o 
  -6   2   7       21.73       79.79     29.67 o 
  -5   2   7      138.29      164.07     32.68 o 
  -4   2   7       25.27        4.21     13.77 o 
  -3   2   7       26.98       23.63     12.41 o 
  -2   2   7      281.95      256.84     19.43 o 
  -1   2   7     1711.89     1930.17     31.52 o 
   0   2   7      111.24      112.29     10.28 o 
   1   2   7     2755.44     2917.10     41.69 o 
   2   2   7       16.21       21.21     10.59 o 
   3   2   7     1427.14     1489.09     28.69 o 
   4   2   7      178.15      179.84     15.78 o 
   5   2   7       33.40       40.91     17.14 o 
   6   2   7       82.40       68.72     21.50 o 
   7   2   7      142.66      139.84     29.37 o 
   8   2   7       24.66       32.01     32.60 o 
  -8   3   7      449.06      459.98     58.44 o 
  -7   3   7      887.66      879.38     58.30 o 
  -6   3   7      714.73      633.64     80.05 o 
  -5   3   7     4404.89     4517.20     86.83 o 
  -4   3   7      550.28      595.72     28.97 o 
  -3   3   7     2696.55     2754.42     44.20 o 
  -2   3   7        9.06       -1.19     11.70 o 
  -1   3   7     2327.46     2333.40     34.08 o 
   0   3   7     2359.29     2520.09     35.34 o 
   1   3   7     6184.57     6333.15     71.54 o 
   2   3   7     1238.62     1233.16     24.71 o 
   3   3   7     1820.29     1661.98     31.74 o 
   4   3   7     5394.99     5244.71     63.70 o 
   5   3   7     1207.88     1249.13     32.86 o 
   6   3   7     2893.04     3011.32     66.61 o 
   7   3   7      235.49      214.74     30.76 o 
   8   3   7      109.27       37.88     36.06 o 
  -8   4   7      145.92       84.75     48.87 o 
  -7   4   7      138.00      163.15     41.68 o 
  -6   4   7      498.41      381.56     44.80 o 
  -5   4   7       50.06       61.33     26.89 o 
  -4   4   7      827.93      847.03     36.02 o 
  -3   4   7      345.51      316.47     25.36 o 
  -2   4   7     1396.34     1461.50     27.22 o 
  -1   4   7     6946.92     6926.56     71.77 o 
   0   4   7      271.87      287.53     15.06 o 
   1   4   7      841.22      885.84     20.04 o 
   2   4   7     5539.38     5380.91     59.49 o 
   3   4   7     2287.46     2150.03     37.00 o 
   4   4   7       24.78       24.75     14.63 o 
   5   4   7      219.38      213.24     21.71 o 
   6   4   7      367.31      395.91     27.50 o 
   7   4   7      106.55       87.15     28.55 o 
   8   4   7       39.99       68.67     36.51 o 
  -8   5   7      199.90      203.75     61.24 o 
  -7   5   7      353.58      369.33     68.02 o 
  -6   5   7     1594.48     1525.64     64.08 o 
  -5   5   7       45.73      -12.67     26.07 o 
  -4   5   7     2774.94     2806.85     65.60 o 
  -3   5   7       65.93       83.86     17.47 o 
  -2   5   7     2977.10     2896.91     39.87 o 
  -1   5   7     2231.56     2229.18     34.35 o 
   0   5   7     5472.21     5469.30     60.50 o 
   1   5   7       35.18       43.08     11.29 o 
   2   5   7     7772.69     7293.21     75.30 o 
   3   5   7     5371.76     5120.96     64.07 o 
   4   5   7      965.87      983.53     32.43 o 
   5   5   7     2650.17     2721.91     54.15 o 
   6   5   7        7.11        5.86     23.49 o 
   7   5   7      531.96      523.14     37.83 o 
   8   5   7        6.33       -8.13     35.16 o 
  -8   6   7      339.25      259.99     64.82 o 
  -7   6   7      130.44       82.95     43.46 o 
  -6   6   7      444.23      462.71     57.85 o 
  -5   6   7       19.30       -6.00     26.40 o 
  -4   6   7     1364.97     1350.21     50.10 o 
  -3   6   7       22.58        6.68     17.67 o 
  -2   6   7     4941.18     4769.02     62.12 o 
  -1   6   7      214.11      287.51     16.19 o 
   0   6   7     4407.20     4541.93     54.31 o 
   1   6   7       57.80       52.44     12.14 o 
   2   6   7     1477.32     1491.44     30.68 o 
   3   6   7     2406.69     2314.47     47.06 o 
   4   6   7      231.91      255.35     25.66 o 
   5   6   7      159.60      171.35     28.32 o 
   6   6   7        9.03      -13.36     23.90 o 
   7   6   7      302.40      307.74     35.07 o 
   8   6   7        6.63      -34.28     34.28 o 
  -8   7   7      249.78      232.21     98.53 o 
  -7   7   7      566.25      611.54     61.13 o 
  -6   7   7       15.58       56.08     36.63 o 
  -5   7   7     2552.63     2602.63     70.20 o 
  -4   7   7       35.90       46.67     25.22 o 
  -3   7   7     2764.02     2754.11     56.43 o 
  -2   7   7      607.73      584.79     26.55 o 
  -1   7   7      471.51      458.69     20.63 o 
   0   7   7     1579.59     1500.79     30.06 o 
   1   7   7    10908.18    10654.51    105.73 o 
   2   7   7      463.70      427.37     22.74 o 
   3   7   7     1556.37     1563.10     41.00 o 
   4   7   7     1968.98     2108.01     49.99 o 
   5   7   7       29.12       13.29     23.20 o 
   6   7   7     1886.45     1904.24     61.12 o 
   7   7   7       22.07       -2.75     28.41 o 
  -7   8   7     1441.59     1496.71     93.59 o 
  -6   8   7       29.92       -3.51     35.82 o 
  -5   8   7      235.68      177.89     33.95 o 
  -4   8   7      148.33      183.17     30.92 o 
  -3   8   7     5245.41     5085.26     89.71 o 
  -2   8   7       48.18       80.22     23.62 o 
  -1   8   7     4183.13     4146.47     57.06 o 
   0   8   7       48.78       39.16     14.38 o 
   1   8   7      535.56      496.58     22.46 o 
   2   8   7     1902.54     1849.69     44.79 o 
   3   8   7     1001.16     1057.59     42.80 o 
   4   8   7     4032.26     3886.00    105.09 o 
   5   8   7        6.88        6.47     26.07 o 
   6   8   7       38.24       39.66     28.40 o 
   7   8   7       12.70       -6.15     30.45 o 
  -7   9   7       48.08       46.73     57.00 o 
  -6   9   7     2838.21     2879.64    116.31 o 
  -5   9   7      214.37      188.43     35.93 o 
  -4   9   7     2947.85     2835.40     73.96 o 
  -3   9   7      116.49      129.38     27.60 o 
  -2   9   7      290.27      316.79     28.20 o 
  -1   9   7      115.21      139.84     21.69 o 
   0   9   7     5751.26     5709.57     73.41 o 
   1   9   7     1016.31     1080.81     31.05 o 
   2   9   7      949.74      987.95     39.51 o 
   3   9   7        6.27      -13.72     22.18 o 
   4   9   7       17.64      -21.74     25.20 o 
   5   9   7     3456.90     3425.53     80.70 o 
   6   9   7      100.01       64.64     30.24 o 
   7   9   7     1314.29     1329.12     72.76 o 
  -7  10   7      482.24      649.48     97.90 o 
  -6  10   7       54.83      100.70     44.14 o 
  -5  10   7       12.08       15.71     31.78 o 
  -4  10   7      246.24      185.80     34.47 o 
  -3  10   7      679.70      736.24     42.35 o 
  -2  10   7     2477.23     2525.10     60.73 o 
  -1  10   7       24.41       -2.78     19.99 o 
   0  10   7     3675.92     3640.76     62.26 o 
   1  10   7     2007.36     2050.03     48.31 o 
   2  10   7       60.70       31.85     23.11 o 
   3  10   7     1976.13     2026.33     55.51 o 
   4  10   7     1639.52     1669.06    104.07 o 
   5  10   7        8.71       -4.04     30.02 o 
   6  10   7       71.79       40.36     32.14 o 
   7  10   7       98.26      117.77     66.28 o 
  -6  11   7        6.65       -3.79     40.49 o 
  -5  11   7     1461.44     1503.80     81.21 o 
  -4  11   7      246.84      216.96     36.77 o 
  -3  11   7      649.34      571.92     41.60 o 
  -2  11   7      125.74      119.42     29.07 o 
  -1  11   7      195.47      133.23     32.88 o 
   0  11   7      687.70      721.84     35.17 o 
   1  11   7     2716.20     2745.89     68.50 o 
   2  11   7       84.72       87.50     24.85 o 
   3  11   7      760.35      782.44     43.50 o 
   4  11   7     1383.86     1455.61     56.63 o 
   5  11   7        1.78      -28.28     28.28 o 
   6  11   7      795.32      890.05     55.77 o 
  -6  12   7      246.85      157.09     64.21 o 
  -5  12   7        1.35       -2.38     36.75 o 
  -4  12   7      267.48      212.11     45.47 o 
  -3  12   7     1296.84     1417.98     90.58 o 
  -2  12   7      341.81      319.29     39.22 o 
  -1  12   7     2765.46     2795.53     77.04 o 
   0  12   7      355.43      313.77     34.83 o 
   1  12   7     1053.30     1043.82     55.35 o 
   2  12   7     2383.71     2381.06     65.35 o 
   3  12   7      900.64      976.81     46.64 o 
   4  12   7       82.62      114.66     31.75 o 
   5  12   7      338.09      331.80     39.99 o 
   6  12   7       75.06       71.22     50.43 o 
  -5  13   7      562.71      567.31     66.86 o 
  -4  13   7      508.17      487.36     50.50 o 
  -3  13   7        7.82       -2.85     35.82 o 
  -2  13   7      260.81      267.01     53.41 o 
  -1  13   7     1645.40     1627.74     70.05 o 
   0  13   7      654.24      684.56     76.37 o 
   1  13   7      204.84      181.08     36.43 o 
   2  13   7     2644.12     2682.44     90.08 o 
   3  13   7      870.07      906.72     69.86 o 
   4  13   7       21.44      -14.97     30.20 o 
   5  13   7      444.91      408.24     57.63 o 
  -4  14   7      666.12      670.45     62.53 o 
  -3  14   7       50.60       36.28     40.62 o 
  -2  14   7     2443.61     2614.06     84.12 o 
  -1  14   7      112.62       53.97     37.80 o 
   0  14   7       29.77       48.76     42.03 o 
   1  14   7      210.50      141.07     41.14 o 
   2  14   7       76.48       73.16     37.23 o 
   3  14   7     1128.97     1087.27     71.01 o 
   4  14   7       25.51      -14.42     35.73 o 
  -3  15   7      132.64      108.74     52.10 o 
  -2  15   7        4.92      -10.21     41.25 o 
  -1  15   7      424.61      344.49     65.47 o 
   0  15   7      268.71      324.57     49.71 o 
   1  15   7      432.37      396.29     64.26 o 
   2  15   7       90.03      132.68     45.63 o 
   3  15   7       34.74       12.59     39.07 o 
  -2  16   7        0.49      -46.97     46.97 o 
  -1  16   7      648.08      718.11     69.52 o 
   0  16   7       31.19       15.71     67.10 o 
   1  16   7        1.04       -1.27     47.59 o 
   2  16   7      408.62      478.78     65.48 o 
  -8   0   8        2.26      -76.89     91.58 o 
  -7   0   8      661.38      684.61     73.09 o 
  -6   0   8      117.78      114.03     47.24 o 
  -5   0   8     1283.40     1281.74     60.58 o 
  -4   0   8      836.90      842.01     38.05 o 
  -3   0   8     9529.52     9374.00    173.27 o 
  -2   0   8     6403.64     6673.58    109.50 o 
  -1   0   8      249.86      203.54     23.45 o 
   0   0   8    31410.52    30460.49    393.19 o 
   1   0   8     2941.76     3021.99     64.70 o 
   2   0   8    12445.67    12050.96    161.56 o 
   3   0   8      208.01      239.15     23.23 o 
   4   0   8      658.82      699.75     35.46 o 
   5   0   8      313.20      328.98     46.47 o 
   6   0   8     3976.12     4123.98    109.66 o 
   7   0   8      274.99      165.50     93.70 o 
   8   0   8      177.16      164.07     55.43 o 
  -8   1   8      431.84      446.97    102.06 o 
  -7   1   8      857.81      846.55     60.94 o 
  -6   1   8        5.20      -18.03     23.94 o 
  -5   1   8      280.36      295.29     30.55 o 
  -4   1   8      858.66      826.60     30.42 o 
  -3   1   8     2655.81     2636.26     47.61 o 
  -2   1   8     3161.26     3057.19     52.79 o 
  -1   1   8    10983.34    10940.09    111.49 o 
   0   1   8      188.25      163.56     14.75 o 
   1   1   8       36.53       11.95     12.11 o 
   2   1   8       42.98       34.06     10.72 o 
   3   1   8     6491.52     6329.08     69.16 o 
   4   1   8     4016.47     3901.45     55.48 o 
   5   1   8      460.35      465.95     30.28 o 
   6   1   8       62.31       52.76     23.99 o 
   7   1   8     1096.26     1127.71     50.61 o 
   8   1   8      448.48      491.79     43.32 o 
  -8   2   8      153.44      165.28     49.44 o 
  -7   2   8       61.74       73.78     54.67 o 
  -6   2   8      640.05      721.46     46.35 o 
  -5   2   8      141.28      182.61     32.40 o 
  -4   2   8     9784.49     9611.97    124.45 o 
  -3   2   8      364.79      396.31     19.84 o 
  -2   2   8     6846.31     6737.60     78.60 o 
  -1   2   8    12967.62    12665.55    127.12 o 
   0   2   8      259.13      263.60     13.32 o 
   1   2   8    18737.52    18118.42    168.95 o 
   2   2   8      125.03      122.35     13.52 o 
   3   2   8     4811.90     4699.30     63.67 o 
   4   2   8      232.87      216.66     19.50 o 
   5   2   8     2210.00     2268.01     47.13 o 
   6   2   8      708.91      691.49     34.43 o 
   7   2   8     2470.50     2479.60     69.23 o 
   8   2   8      117.44      130.14     35.75 o 
  -8   3   8      223.98      184.79     51.04 o 
  -7   3   8      441.54      437.71     63.39 o 
  -6   3   8     1233.26     1261.12     73.10 o 
  -5   3   8       21.96       24.90     23.59 o 
  -4   3   8       98.71      108.62     23.14 o 
  -3   3   8     4705.18     4486.25     61.64 o 
  -2   3   8     3033.51     2826.19     47.52 o 
  -1   3   8      235.22      247.04     14.70 o 
   0   3   8     6304.32     6191.45     66.11 o 
   1   3   8      593.47      600.96     20.26 o 
   2   3   8     2889.87     2614.53     40.19 o 
   3   3   8     3393.90     3279.54     47.89 o 
   4   3   8     4162.36     3952.34     54.72 o 
   5   3   8     1208.81     1249.83     37.08 o 
   6   3   8       76.01       66.42     22.00 o 
   7   3   8        1.46      -14.15     23.59 o 
   8   3   8      542.73      498.35     51.82 o 
  -8   4   8       85.64       11.59     63.02 o 
  -7   4   8       64.54       45.75     39.12 o 
  -6   4   8      370.33      319.19     53.66 o 
  -5   4   8     2998.26     3040.94     80.09 o 
  -4   4   8       48.72       34.83     19.40 o 
  -3   4   8    10404.19    10054.64    128.40 o 
  -2   4   8     6260.66     6163.31     75.52 o 
  -1   4   8     1352.91     1410.65     27.61 o 
   0   4   8    13765.50    13424.34    124.89 o 
   1   4   8      459.16      454.68     17.97 o 
   2   4   8     4731.98     4693.38     55.84 o 
   3   4   8      501.90      531.43     21.90 o 
   4   4   8        3.77      -14.35     14.35 o 
   5   4   8     1492.55     1510.83     39.72 o 
   6   4   8     1650.62     1669.39     49.12 o 
   7   4   8       13.62       13.98     29.41 o 
   8   4   8      709.00      779.16     58.38 o 
  -8   5   8       31.22       22.87     62.16 o 
  -7   5   8      314.12      232.86     48.04 o 
  -6   5   8      286.88      344.64     47.27 o 
  -5   5   8       23.07       31.83     28.98 o 
  -4   5   8      760.02      719.01     37.69 o 
  -3   5   8      102.77      100.66     18.67 o 
  -2   5   8     6618.19     6599.51     71.74 o 
  -1   5   8      618.05      631.57     20.62 o 
   0   5   8       10.26       -9.60     11.35 o 
   1   5   8      308.91      358.37     16.14 o 
   2   5   8     5952.65     5911.15     77.62 o 
   3   5   8      336.90      290.24     19.81 o 
   4   5   8     2436.92     2417.52     48.35 o 
   5   5   8       77.98       54.73     20.85 o 
   6   5   8       13.17       17.06     22.28 o 
   7   5   8      113.97       96.97     30.97 o 
   8   5   8      136.84       88.10     42.96 o 
  -8   6   8        6.09       45.36     63.29 o 
  -7   6   8       19.21      -37.99     40.54 o 
  -6   6   8       83.42      124.57     41.14 o 
  -5   6   8      421.14      402.28     46.36 o 
  -4   6   8     1792.77     1870.94     58.36 o 
  -3   6   8       87.85      117.88     22.54 o 
  -2   6   8     4416.46     4274.98     59.07 o 
  -1   6   8    14397.84    13659.87    125.69 o 
   0   6   8     1916.33     2067.42     39.63 o 
   1   6   8     9812.46     9569.30     96.49 o 
   2   6   8      192.14      207.65     18.83 o 
   3   6   8       14.61       30.41     17.41 o 
   4   6   8       10.13        8.90     17.88 o 
   5   6   8      591.50      604.34     40.14 o 
   6   6   8      244.09      195.16     31.14 o 
   7   6   8      313.64      327.29     36.69 o 
   8   6   8       16.67      -69.28     69.28 o 
  -7   7   8      126.83      105.98     49.22 o 
  -6   7   8      958.73      993.63     60.65 o 
  -5   7   8        2.60      -27.45     30.76 o 
  -4   7   8      352.17      357.94     36.14 o 
  -3   7   8      210.46      177.14     26.06 o 
  -2   7   8     1188.34     1162.82     34.89 o 
  -1   7   8     3786.57     3646.40     50.27 o 
   0   7   8       21.52       27.98     12.19 o 
   1   7   8       26.27       32.63     13.52 o 
   2   7   8       45.52       32.32     15.52 o 
   3   7   8     3224.72     3245.97     56.61 o 
   4   7   8      531.33      512.45     29.47 o 
   5   7   8     2057.97     1970.19     52.76 o 
   6   7   8      135.90      138.93     30.62 o 
   7   7   8      107.67      112.01     32.04 o 
  -7   8   8        9.22       25.03     47.06 o 
  -6   8   8       26.36      106.66     40.14 o 
  -5   8   8     1398.22     1320.73     64.37 o 
  -4   8   8       28.03       12.89     28.15 o 
  -3   8   8      401.74      474.30     36.74 o 
  -2   8   8      429.73      478.78     26.76 o 
  -1   8   8     1113.64     1114.61     32.59 o 
   0   8   8     6320.02     6191.95     70.01 o 
   1   8   8      374.39      402.07     20.80 o 
   2   8   8     3991.83     3780.66     60.56 o 
   3   8   8      324.86      331.19     27.11 o 
   4   8   8        9.12      -21.35     21.35 o 
   5   8   8        7.26        2.74     24.44 o 
   6   8   8      980.28     1057.68     49.44 o 
   7   8   8       84.95       44.94     32.50 o 
  -7   9   8      268.43      224.70    102.36 o 
  -6   9   8      260.56      271.73     49.19 o 
  -5   9   8      357.96      324.56     42.22 o 
  -4   9   8      392.62      389.05     39.92 o 
  -3   9   8       56.71       24.78     27.20 o 
  -2   9   8       14.01      -13.10     22.69 o 
  -1   9   8      104.85       80.68     21.51 o 
   0   9   8       16.29        8.56     15.57 o 
   1   9   8       43.26       26.00     17.22 o 
   2   9   8      940.13      962.00     36.01 o 
   3   9   8        2.73        0.94     22.33 o 
   4   9   8      725.60      688.11     50.47 o 
   5   9   8      245.17      228.43     33.11 o 
   6   9   8      357.33      418.90     40.75 o 
   7   9   8       99.46      153.76     39.43 o 
  -6  10   8      340.83      320.33     52.19 o 
  -5  10   8      445.96      432.02     46.10 o 
  -4  10   8      520.68      563.50     50.82 o 
  -3  10   8      945.10      925.41     69.44 o 
  -2  10   8      178.92      140.41     28.69 o 
  -1  10   8       30.24       66.36     23.13 o 
   0  10   8      458.57      504.34     27.20 o 
   1  10   8     1436.70     1441.69     41.82 o 
   2  10   8      278.48      252.31     28.58 o 
   3  10   8      787.13      808.92     40.06 o 
   4  10   8      532.45      601.00     44.49 o 
   5  10   8       63.65       74.86     30.24 o 
   6  10   8      129.57      148.36     34.63 o 
  -6  11   8        3.29       20.08     44.23 o 
  -5  11   8      454.65      389.29     47.82 o 
  -4  11   8     1116.10      990.78     56.64 o 
  -3  11   8      597.04      607.63     46.42 o 
  -2  11   8      540.62      554.80     39.61 o 
  -1  11   8      120.63      120.18     28.06 o 
   0  11   8     1160.96     1197.22     42.52 o 
   1  11   8     1014.36      959.40     45.07 o 
   2  11   8      906.03      914.75     56.47 o 
   3  11   8      222.36      262.97     34.06 o 
   4  11   8       27.15       39.47     28.95 o 
   5  11   8       10.36       19.43     32.30 o 
   6  11   8        1.26       15.99     33.54 o 
  -6  12   8       48.61      -11.63     85.19 o 
  -5  12   8       33.69       23.76     38.62 o 
  -4  12   8      284.23      298.61     44.67 o 
  -3  12   8      294.26      346.15     53.80 o 
  -2  12   8      893.38      971.13     52.92 o 
  -1  12   8     2392.64     2364.64     71.79 o 
   0  12   8      137.21      117.20     30.78 o 
   1  12   8       69.52       49.03     28.67 o 
   2  12   8        2.90       24.75     27.33 o 
   3  12   8      148.75       95.54     34.78 o 
   4  12   8       14.81       12.59     30.91 o 
   5  12   8       38.29       28.21     33.42 o 
  -5  13   8       22.95       -2.38     39.89 o 
  -4  13   8      146.98       48.50     38.89 o 
  -3  13   8      417.82      436.88     57.02 o 
  -2  13   8       16.63       22.14     33.48 o 
  -1  13   8        6.07       -8.42     31.53 o 
   0  13   8       17.85      -18.55     34.16 o 
   1  13   8      200.66      174.71     36.90 o 
   2  13   8       23.99       22.69     36.86 o 
   3  13   8      837.76      883.52     57.73 o 
   4  13   8      233.90      153.19     36.21 o 
   5  13   8       90.08       68.62     35.88 o 
  -4  14   8      140.08      123.10     47.72 o 
  -3  14   8      564.48      495.68     54.60 o 
  -2  14   8      485.98      400.22     51.48 o 
  -1  14   8      148.74      182.14     48.26 o 
   0  14   8      811.40      867.37     59.78 o 
   1  14   8        7.57      -33.48     36.20 o 
   2  14   8       11.55       42.67     40.65 o 
   3  14   8        1.67       29.01     39.74 o 
   4  14   8       24.41       -4.37     39.44 o 
  -3  15   8      236.52      268.56     53.07 o 
  -2  15   8      125.19       63.54     51.06 o 
  -1  15   8       59.48       48.12     64.01 o 
   0  15   8      151.00      241.69     52.77 o 
   1  15   8      141.92      136.86     50.24 o 
   2  15   8      301.47      305.00     51.57 o 
   3  15   8       97.21       63.80     41.71 o 
  -2  16   8       15.20       35.74     73.54 o 
  -1  16   8       59.61      -29.13     45.85 o 
   0  16   8      140.54      133.30     61.57 o 
   1  16   8      467.76      291.71     60.38 o 
   2  16   8      164.58       54.79    115.16 o 
  -8   1   9      116.03       50.81     57.01 o 
  -7   1   9       98.77       92.20     45.97 o 
  -6   1   9      238.70      272.53     54.39 o 
  -5   1   9     3007.64     2915.29     71.02 o 
  -4   1   9     2698.14     2554.06     55.76 o 
  -3   1   9     7234.75     7067.94    112.60 o 
  -2   1   9      988.77      988.87     31.12 o 
  -1   1   9     1073.34     1099.74     23.62 o 
   0   1   9     1997.77     1879.87     35.91 o 
   1   1   9     9129.37     8822.94     98.40 o 
   2   1   9     6767.26     6824.33     74.30 o 
   3   1   9     4452.63     4374.63     57.30 o 
   4   1   9     1585.81     1582.20     39.23 o 
   5   1   9       24.97       12.76     18.16 o 
   6   1   9      720.01      762.20     39.23 o 
   7   1   9      291.68      314.89     34.81 o 
   8   1   9      565.29      579.34     46.97 o 
  -8   2   9       12.81       29.27     58.09 o 
  -7   2   9       18.49      -27.88     44.56 o 
  -6   2   9     1818.97     1695.94     64.72 o 
  -5   2   9      829.64      703.45     44.38 o 
  -4   2   9      143.63      121.45     20.71 o 
  -3   2   9       34.89       34.90     15.98 o 
  -2   2   9     3596.02     3658.98     53.00 o 
  -1   2   9      797.04      869.26     23.44 o 
   0   2   9      359.65      412.02     17.10 o 
   1   2   9      306.36      295.02     17.34 o 
   2   2   9     7004.65     7124.32     79.61 o 
   3   2   9      901.16      890.97     29.28 o 
   4   2   9     1316.34     1272.43     34.52 o 
   5   2   9      604.68      623.77     29.32 o 
   6   2   9     1311.82     1297.37     51.71 o 
   7   2   9      429.45      445.67     37.56 o 
   8   2   9       65.32       73.17     37.24 o 
  -8   3   9      593.31      619.57    104.86 o 
  -7   3   9     1561.40     1472.43    105.37 o 
  -6   3   9     1966.68     1975.50    108.09 o 
  -5   3   9       58.09       -5.07     33.77 o 
  -4   3   9     1426.66     1391.13     47.09 o 
  -3   3   9      730.96      813.79     27.94 o 
  -2   3   9      169.38      203.53     18.06 o 
  -1   3   9     1398.18     1373.92     28.90 o 
   0   3   9       14.82        7.18     10.75 o 
   1   3   9      402.92      415.56     18.82 o 
   2   3   9     2767.79     2604.34     43.13 o 
   3   3   9     6367.78     6163.61     72.93 o 
   4   3   9     4380.20     4198.60     60.22 o 
   5   3   9     6130.59     6054.08     86.25 o 
   6   3   9      738.64      809.98     58.02 o 
   7   3   9      266.34      253.50     33.59 o 
   8   3   9       60.57       65.59     38.80 o 
  -8   4   9      135.89      165.65     69.89 o 
  -7   4   9      100.07       90.44     41.97 o 
  -6   4   9      316.71      222.25     49.95 o 
  -5   4   9       29.82       53.17     33.45 o 
  -4   4   9      354.92      355.60     29.96 o 
  -3   4   9      287.70      334.65     24.19 o 
  -2   4   9     4129.09     3890.72     54.71 o 
  -1   4   9      415.04      436.24     17.69 o 
   0   4   9     1534.29     1569.66     30.71 o 
   1   4   9      136.33      133.93     19.33 o 
   2   4   9      934.68      937.79     32.22 o 
   3   4   9     2130.20     2148.70     43.38 o 
   4   4   9      268.32      267.99     20.96 o 
   5   4   9       21.90       14.87     19.72 o 
   6   4   9       35.58       19.94     22.37 o 
   7   4   9       24.72       16.96     31.29 o 
   8   4   9        2.63        6.75     38.59 o 
  -8   5   9      581.89      550.38     89.35 o 
  -7   5   9      637.71      599.99     85.09 o 
  -6   5   9      780.90      773.70     78.36 o 
  -5   5   9     4130.37     4103.75    121.11 o 
  -4   5   9      304.57      288.91     34.67 o 
  -3   5   9      422.23      421.08     34.55 o 
  -2   5   9       31.84       41.48     13.96 o 
  -1   5   9     1084.31     1119.25     28.34 o 
   0   5   9      848.97      838.31     24.12 o 
   1   5   9     5738.65     5556.83     70.65 o 
   2   5   9      200.34      254.07     18.68 o 
   3   5   9     2031.28     2030.31     40.86 o 
   4   5   9     4517.59     4472.71     68.57 o 
   5   5   9     1145.66     1059.44     38.08 o 
   6   5   9     2419.18     2598.91     65.50 o 
   7   5   9       53.07       43.97     32.31 o 
   8   5   9       57.32       45.43     43.49 o 
  -7   6   9      700.70      751.24     67.33 o 
  -6   6   9       73.89       68.41     40.43 o 
  -5   6   9      347.71      318.23     40.99 o 
  -4   6   9      632.14      650.40     48.05 o 
  -3   6   9     3402.39     3299.71     67.81 o 
  -2   6   9      205.81      215.86     19.73 o 
  -1   6   9    11796.83    11442.74    110.21 o 
   0   6   9       92.50       77.95     14.39 o 
   1   6   9      113.06      117.49     14.99 o 
   2   6   9      270.06      296.45     20.21 o 
   3   6   9     6033.46     5764.80     77.84 o 
   4   6   9      720.66      745.33     32.48 o 
   5   6   9       55.42       51.86     22.43 o 
   6   6   9        2.09      -24.70     25.69 o 
   7   6   9      260.56      219.84     36.68 o 
  -7   7   9       32.67       21.94     46.62 o 
  -6   7   9     1250.19     1361.64     75.82 o 
  -5   7   9       57.41       81.16     34.27 o 
  -4   7   9     5751.72     5650.35    162.92 o 
  -3   7   9      287.65      303.50     29.61 o 
  -2   7   9      407.09      383.25     26.68 o 
  -1   7   9       66.03       66.16     15.37 o 
   0   7   9     9907.13     9840.68    104.24 o 
   1   7   9      155.46      125.53     17.12 o 
   2   7   9     6207.70     6221.90     76.95 o 
   3   7   9      132.24      109.94     20.74 o 
   4   7   9       12.25        8.92     20.13 o 
   5   7   9     1719.60     1775.24     51.22 o 
   6   7   9       72.03       57.26     28.02 o 
   7   7   9     1003.66     1020.39     51.35 o 
  -7   8   9      489.90      626.81    132.44 o 
  -6   8   9       53.65       -3.01     43.15 o 
  -5   8   9      197.90      185.45     39.72 o 
  -4   8   9      465.00      529.04     43.11 o 
  -3   8   9      241.21      180.33     30.50 o 
  -2   8   9     1812.90     1860.88     49.02 o 
  -1   8   9      152.93      177.49     22.02 o 
   0   8   9     2768.23     2869.95     49.18 o 
   1   8   9     1218.82     1249.59     33.39 o 
   2   8   9       67.99       70.36     20.06 o 
   3   8   9     3365.00     3296.23     60.20 o 
   4   8   9     1391.59     1437.11     46.51 o 
   5   8   9       34.77       33.09     26.40 o 
   6   8   9       73.67       89.41     31.37 o 
   7   8   9      553.34      612.63     49.62 o 
  -7   9   9      246.81      201.99     67.50 o 
  -6   9   9       17.74       -2.40     42.58 o 
  -5   9   9     1151.62     1303.56     77.26 o 
  -4   9   9      130.67      157.41     34.97 o 
  -3   9   9     2228.84     2192.88     68.34 o 
  -2   9   9      167.78      115.43     24.04 o 
  -1   9   9      118.70      117.55     22.48 o 
   0   9   9      495.57      539.99     28.35 o 
   1   9   9     5530.77     5492.11     75.91 o 
   2   9   9       80.16       31.92     19.91 o 
   3   9   9     2077.13     2008.50     52.43 o 
   4   9   9     1606.25     1713.07     51.15 o 
   5   9   9      116.15       76.05     29.55 o 
   6   9   9     1228.34     1167.35     53.18 o 
   7   9   9      138.06       93.27     49.80 o 
  -6  10   9      398.20      477.19     56.53 o 
  -5  10   9      146.92       89.33     41.52 o 
  -4  10   9       74.61       70.15     33.92 o 
  -3  10   9     1880.35     1850.98     66.15 o 
  -2  10   9      501.73      515.70     37.63 o 
  -1  10   9     2304.68     2476.71     58.81 o 
   0  10   9      214.96      221.18     27.14 o 
   1  10   9      407.49      429.11     27.20 o 
   2  10   9     2534.43     2510.34     56.92 o 
   3  10   9      552.41      584.74     49.60 o 
   4  10   9     1951.53     1838.22     78.65 o 
   5  10   9      241.21      241.27     36.25 o 
   6  10   9      140.23      121.96     34.88 o 
  -6  11   9      699.78      791.34     75.76 o 
  -5  11   9      412.85      382.81     53.71 o 
  -4  11   9      665.92      648.90     50.72 o 
  -3  11   9      109.25       49.01     33.09 o 
  -2  11   9      121.36      108.63     32.36 o 
  -1  11   9      408.93      458.12     39.54 o 
   0  11   9     1436.96     1498.63     54.44 o 
   1  11   9     1537.02     1715.76     57.59 o 
   2  11   9     2242.79     2237.25     67.42 o 
   3  11   9      240.59      269.35     31.07 o 
   4  11   9      272.69      300.57     35.99 o 
   5  11   9     1904.68     1978.38     65.96 o 
   6  11   9       78.64       66.40     37.55 o 
  -5  12   9       30.44       57.13     44.00 o 
  -4  12   9      946.08      848.99     56.70 o 
  -3  12   9       10.41       29.09     35.69 o 
  -2  12   9     2654.25     2733.61     80.17 o 
  -1  12   9      180.08      147.86     34.09 o 
   0  12   9     1090.96     1159.56     52.07 o 
   1  12   9      358.94      415.65     38.03 o 
   2  12   9      183.98      143.68     30.32 o 
   3  12   9     1110.48     1136.54     49.60 o 
   4  12   9      476.94      425.92     41.33 o 
   5  12   9      110.83      120.08     35.82 o 
  -5  13   9      762.46      744.84     65.98 o 
  -4  13   9       48.07       78.16     44.25 o 
  -3  13   9      181.36       92.71     41.21 o 
  -2  13   9       31.66       36.25     35.33 o 
  -1  13   9      568.21      566.17     52.86 o 
   0  13   9      427.46      468.23     60.90 o 
   1  13   9     1100.32     1128.31     58.16 o 
   2  13   9      223.79      166.80     33.37 o 
   3  13   9      151.86      153.55     36.34 o 
   4  13   9      346.48      365.45     38.71 o 
   5  13   9        3.95        4.55     38.42 o 
  -4  14   9        3.94       63.33     44.64 o 
  -3  14   9      726.81      804.85     63.63 o 
  -2  14   9       84.59      102.32     46.58 o 
  -1  14   9     1610.18     1624.99     83.54 o 
   0  14   9      232.63      220.26     49.17 o 
   1  14   9      161.90      194.69     45.00 o 
   2  14   9      791.75      903.71     71.37 o 
   3  14   9      298.36      279.72     42.28 o 
   4  14   9       68.91      105.42     39.70 o 
  -3  15   9      118.79       96.10     47.87 o 
  -2  15   9        0.47      -51.57     51.57 o 
  -1  15   9      105.66       25.46     43.87 o 
   0  15   9      525.26      399.37     59.71 o 
   1  15   9      190.59      247.25     54.67 o 
   2  15   9      349.64      249.62     51.19 o 
   3  15   9       27.07      -45.19     45.19 o 
  -1  16   9       16.80       -1.48     52.74 o 
   0  16   9      409.13      373.43     63.06 o 
   1  16   9      384.17      349.49    100.13 o 
  -7   0  10      578.58      484.82     70.43 o 
  -6   0  10       91.87       90.94     45.55 o 
  -5   0  10       20.28       20.78     32.48 o 
  -4   0  10    15244.30    15025.30    417.90 o 
  -3   0  10     5235.02     5351.47    142.58 o 
  -2   0  10    11530.99    10900.31    186.51 o 
  -1   0  10     8446.21     8322.63    128.33 o 
   0   0  10     6416.71     6656.43    111.18 o 
   1   0  10     4853.59     4790.87     92.05 o 
   2   0  10      713.48      693.35     31.19 o 
   3   0  10     3862.37     3739.67     74.55 o 
   4   0  10     1854.63     1709.98     64.36 o 
   5   0  10      138.02      120.42     34.71 o 
   6   0  10      924.47      979.20     61.49 o 
   7   0  10     2993.78     3144.95    134.04 o 
   8   0  10      863.43      845.92     70.88 o 
  -8   1  10      601.26      657.88     86.24 o 
  -7   1  10      682.21      717.42     68.66 o 
  -6   1  10       23.43       54.02     35.84 o 
  -5   1  10      888.44      898.50     54.47 o 
  -4   1  10      765.36      797.65     48.95 o 
  -3   1  10     3367.29     3213.52     78.42 o 
  -2   1  10      244.35      236.02     20.92 o 
  -1   1  10    11542.57    11294.81    109.82 o 
   0   1  10     1040.39     1007.93     28.26 o 
   1   1  10      843.04      847.08     26.50 o 
   2   1  10      162.20      177.17     15.42 o 
   3   1  10     8816.13     8412.27     98.29 o 
   4   1  10      694.92      739.95     29.96 o 
   5   1  10      483.56      438.62     33.36 o 
   6   1  10      677.68      711.89     38.96 o 
   7   1  10      736.96      764.68     53.38 o 
   8   1  10      163.44      114.83     38.93 o 
  -8   2  10        0.13      -54.68     54.68 o 
  -7   2  10       40.97       63.39     54.49 o 
  -6   2  10      129.02      102.13     47.46 o 
  -5   2  10     3799.42     3833.42     90.44 o 
  -4   2  10       98.89       85.45     27.01 o 
  -3   2  10     7869.30     7474.75    103.82 o 
  -2   2  10     3598.42     3491.34     55.52 o 
  -1   2  10      663.66      653.42     20.07 o 
   0   2  10    22055.10    21585.69    205.55 o 
   1   2  10       14.26        2.30     13.42 o 
   2   2  10     6939.64     6722.02     78.06 o 
   3   2  10      224.72      203.36     18.97 o 
   4   2  10      233.70      187.49     21.70 o 
   5   2  10      158.43      100.22     25.48 o 
   6   2  10     2784.79     2819.79     73.83 o 
   7   2  10      106.88       97.55     30.54 o 
   8   2  10      724.30      804.05     56.31 o 
  -8   3  10      101.51       56.20     59.49 o 
  -7   3  10      674.06      620.33     79.14 o 
  -6   3  10     1091.90     1022.74     73.83 o 
  -5   3  10      108.07       93.03     30.65 o 
  -4   3  10      682.63      711.29     37.34 o 
  -3   3  10      156.08      143.29     20.95 o 
  -2   3  10     8347.77     8238.42    103.08 o 
  -1   3  10     1435.48     1392.22     36.47 o 
   0   3  10      307.38      272.59     16.40 o 
   1   3  10       66.47       96.48     14.63 o 
   2   3  10     6227.06     5987.71     73.02 o 
   3   3  10      559.93      526.99     24.09 o 
   4   3  10     2909.56     2971.37     51.40 o 
   5   3  10      292.81      291.86     26.00 o 
   6   3  10       35.40       -2.78     23.27 o 
   7   3  10        2.93      -27.00     27.00 o 
   8   3  10      271.28      171.60     40.89 o 
  -8   4  10       19.49       -9.17     59.95 o 
  -7   4  10      132.70      115.69     44.21 o 
  -6   4  10      983.57     1003.51     80.68 o 
  -5   4  10      775.18      784.66     54.14 o 
  -4   4  10     1880.44     2048.69     60.59 o 
  -3   4  10      400.19      363.86     26.00 o 
  -2   4  10     1882.08     1714.99     39.78 o 
  -1   4  10    13798.81    13451.25    132.68 o 
   0   4  10     5272.56     5436.81     64.58 o 
   1   4  10    22251.90    21561.39    204.46 o 
   2   4  10      822.66      872.85     26.90 o 
   3   4  10        7.98       -1.67     15.24 o 
   4   4  10      726.15      729.06     29.03 o 
   5   4  10     3204.69     3190.56     60.40 o 
   6   4  10        1.40      -22.94     22.94 o 
   7   4  10      873.99      854.20     51.63 o 
   8   4  10      153.44      200.82     52.44 o 
  -8   5  10      200.41      234.99    128.30 o 
  -7   5  10       16.00      -21.59     40.56 o 
  -6   5  10     1694.18     1660.23     77.21 o 
  -5   5  10      428.67      438.27     75.20 o 
  -4   5  10      101.36      143.87     31.79 o 
  -3   5  10     1604.09     1577.57     44.70 o 
  -2   5  10     5009.32     4855.05     88.35 o 
  -1   5  10       87.29       88.96     15.07 o 
   0   5  10     2560.71     2439.82     41.13 o 
   1   5  10       65.37       40.78     13.45 o 
   2   5  10     2340.63     2192.95     43.60 o 
   3   5  10       89.57      123.37     19.47 o 
   4   5  10      325.54      331.48     26.97 o 
   5   5  10     1485.90     1507.50     46.98 o 
   6   5  10      357.42      360.82     32.76 o 
   7   5  10      229.87      160.92     37.95 o 
  -7   6  10        0.26      100.09     46.85 o 
  -6   6  10      196.95      147.29     43.89 o 
  -5   6  10     1196.16     1322.49     84.94 o 
  -4   6  10        5.95       30.93     26.74 o 
  -3   6  10     4984.75     4978.57    101.73 o 
  -2   6  10     4331.43     4386.33     75.72 o 
  -1   6  10      429.89      469.64     20.91 o 
   0   6  10     9312.04     8903.41     92.53 o 
   1   6  10       47.99       51.42     17.07 o 
   2   6  10     1186.81     1210.38     36.05 o 
   3   6  10       33.27        9.80     18.17 o 
   4   6  10       35.34       27.80     20.12 o 
   5   6  10      161.32      117.12     29.09 o 
   6   6  10      450.97      448.13     36.95 o 
   7   6  10        2.38       31.24     34.34 o 
  -7   7  10      837.69      806.23     69.27 o 
  -6   7  10      143.29      123.35     45.51 o 
  -5   7  10      352.22      467.98     64.25 o 
  -4   7  10      290.60      238.68     38.81 o 
  -3   7  10     1308.27     1220.46     45.44 o 
  -2   7  10     1062.02     1070.73     45.06 o 
  -1   7  10      911.26      851.47     27.53 o 
   0   7  10      115.47      124.61     17.92 o 
   1   7  10      191.16      177.99     20.07 o 
   2   7  10      251.20      247.53     21.53 o 
   3   7  10        8.92       15.44     19.13 o 
   4   7  10     1979.51     1913.47     48.62 o 
   5   7  10      116.12      118.20     26.11 o 
   6   7  10      326.31      264.70     35.04 o 
   7   7  10       69.58       89.21     40.06 o 
  -7   8  10      122.98      146.06     61.76 o 
  -6   8  10      291.42      336.00     61.11 o 
  -5   8  10      131.84      132.60     38.34 o 
  -4   8  10     2690.65     2622.14     77.82 o 
  -3   8  10     1525.24     1570.70     57.88 o 
  -2   8  10      981.21     1014.22     42.44 o 
  -1   8  10     2578.29     2601.67     53.48 o 
   0   8  10       38.18       17.55     16.09 o 
   1   8  10      490.69      575.30     28.82 o 
   2   8  10       34.67       25.78     19.18 o 
   3   8  10     1187.28     1262.69     57.09 o 
   4   8  10      544.50      548.05     36.16 o 
   5   8  10       10.11      -24.84     24.84 o 
   6   8  10        3.07      -28.03     28.03 o 
   7   8  10      376.32      421.52     48.82 o 
  -7   9  10        1.64       -9.74    127.87 o 
  -6   9  10       59.81       46.93     46.80 o 
  -5   9  10        4.37       39.44     36.56 o 
  -4   9  10       16.83        2.98     29.53 o 
  -3   9  10      702.91      721.71     45.98 o 
  -2   9  10      143.16      173.03     28.60 o 
  -1   9  10      489.19      456.12     30.94 o 
   0   9  10       18.06        9.59     19.37 o 
   1   9  10      711.32      683.18     29.81 o 
   2   9  10     1595.14     1582.54     43.44 o 
   3   9  10     1852.09     1827.30     51.17 o 
   4   9  10      266.90      300.08     31.19 o 
   5   9  10      217.83      237.77     33.90 o 
   6   9  10       18.41       23.13     31.16 o 
  -6  10  10       16.56       -2.55     54.93 o 
  -5  10  10      376.22      298.97     47.73 o 
  -4  10  10       67.80       36.05     32.48 o 
  -3  10  10      229.43      237.35     36.92 o 
  -2  10  10      647.47      668.02     44.65 o 
  -1  10  10     1133.50     1127.51     54.79 o 
   0  10  10      360.52      340.21     32.93 o 
   1  10  10      486.66      585.32     31.24 o 
   2  10  10      989.28     1032.64     38.51 o 
   3  10  10      163.06      208.68     29.10 o 
   4  10  10        1.54       32.27     28.04 o 
   5  10  10       42.59        3.14     28.96 o 
   6  10  10      213.04      260.73     39.74 o 
  -6  11  10       39.12      -50.48     64.10 o 
  -5  11  10      146.19      120.78     44.21 o 
  -4  11  10      501.83      431.07     48.18 o 
  -3  11  10      169.69      185.95     39.37 o 
  -2  11  10      130.26      185.17     48.50 o 
  -1  11  10       13.76      -23.00     27.65 o 
   0  11  10      203.24      180.34     33.63 o 
   1  11  10      932.87      977.56     41.33 o 
   2  11  10      611.81      631.35     37.37 o 
   3  11  10      413.95      420.16     34.33 o 
   4  11  10      101.00      139.35     32.13 o 
   5  11  10        2.95       15.31     30.06 o 
   6  11  10       60.02      161.31     69.30 o 
  -5  12  10        1.81      -28.36     43.01 o 
  -4  12  10       19.06      -27.47     36.33 o 
  -3  12  10      442.95      527.04     52.35 o 
  -2  12  10      463.10      479.66     48.60 o 
  -1  12  10      707.59      557.59     77.07 o 
   0  12  10     1076.63     1132.08     51.89 o 
   1  12  10      112.08      110.30     34.51 o 
   2  12  10       22.75      -22.79     26.66 o 
   3  12  10       17.09      -12.18     27.94 o 
   4  12  10       19.24        7.55     34.50 o 
   5  12  10       34.19      -21.99     32.86 o 
  -4  13  10       57.32      113.44     45.33 o 
  -3  13  10        5.47       -7.21     38.26 o 
  -2  13  10       33.81       52.97     43.68 o 
  -1  13  10      188.82      144.76     41.16 o 
   0  13  10        1.66      -11.49     38.96 o 
   1  13  10       26.83       -9.02     31.43 o 
   2  13  10      498.38      457.75     48.20 o 
   3  13  10       16.90       35.68     34.13 o 
   4  13  10      189.48      218.60     38.16 o 
  -4  14  10      269.99      273.03     60.03 o 
  -3  14  10       17.92        7.38     43.19 o 
  -2  14  10      203.67      312.07     63.19 o 
  -1  14  10      520.06      440.97     58.67 o 
   0  14  10        0.09       20.67     42.52 o 
   1  14  10      406.59      438.03     52.23 o 
   2  14  10        3.46       22.33     41.07 o 
   3  14  10        5.95      -13.28     34.46 o 
   4  14  10       12.31      -18.82     56.44 o 
  -3  15  10       47.40       83.34     86.92 o 
  -2  15  10      333.62      306.11     66.34 o 
  -1  15  10      103.36      108.81     50.58 o 
   0  15  10       25.77       58.87     47.14 o 
   1  15  10       45.87       50.66     56.64 o 
   2  15  10        4.24       85.33     44.24 o 
  -8   1  11      398.80      270.92    103.55 o 
  -7   1  11      625.67      770.08    117.92 o 
  -6   1  11     1353.34     1399.58     98.61 o 
  -5   1  11      293.44      298.11     36.50 o 
  -4   1  11      486.35      528.47     34.30 o 
  -3   1  11       30.47       13.65     19.92 o 
  -2   1  11      239.48      206.51     20.93 o 
  -1   1  11      643.72      737.25     29.12 o 
   0   1  11      264.44      304.31     18.41 o 
   1   1  11     2111.16     1986.04     40.63 o 
   2   1  11     3247.63     3076.83     50.73 o 
   3   1  11     5766.53     5654.37     76.71 o 
   4   1  11     4049.75     3950.36     70.72 o 
   5   1  11     2964.46     3037.41     79.82 o 
   6   1  11      270.90      222.31     28.60 o 
   7   1  11      145.42      137.86     32.88 o 
   8   1  11        0.95       32.16     34.94 o 
  -8   2  11       55.24      -55.26     55.26 o 
  -7   2  11       37.84      -41.77     49.73 o 
  -6   2  11      155.89      141.13     39.54 o 
  -5   2  11      182.14      144.82     32.55 o 
  -4   2  11        0.51        6.48     25.01 o 
  -3   2  11        7.29       20.18     18.43 o 
  -2   2  11     4584.26     4347.79     65.34 o 
  -1   2  11      628.30      698.21     25.00 o 
   0   2  11       53.40       38.72     14.81 o 
   1   2  11       76.89       81.21     16.10 o 
   2   2  11      457.05      424.51     22.85 o 
   3   2  11      106.83       82.37     18.55 o 
   4   2  11      358.27      365.86     27.26 o 
   5   2  11       81.62       39.30     23.75 o 
   6   2  11      215.98      208.11     30.36 o 
   7   2  11        9.90        3.02     28.59 o 
   8   2  11       51.51       77.24     35.80 o 
  -8   3  11      303.64      187.67     93.04 o 
  -7   3  11      162.76      146.23     62.26 o 
  -6   3  11      199.22      161.25     41.79 o 
  -5   3  11     2794.31     2839.69     80.52 o 
  -4   3  11      340.37      348.83     35.40 o 
  -3   3  11     3046.24     2988.79     60.96 o 
  -2   3  11      295.31      311.13     21.89 o 
  -1   3  11     1042.14     1110.91     27.32 o 
   0   3  11      470.96      471.24     22.13 o 
   1   3  11     6928.51     6445.58     75.54 o 
   2   3  11     3240.02     3124.20     48.36 o 
   3   3  11     3691.42     3640.73     57.59 o 
   4   3  11      515.20      528.29     26.84 o 
   5   3  11      128.66       79.62     23.16 o 
   6   3  11     1233.92     1174.29     64.55 o 
   7   3  11       34.87       17.48     28.93 o 
   8   3  11      253.42      288.87    104.43 o 
  -8   4  11        0.60       20.97    103.30 o 
  -7   4  11      533.64      368.83     82.37 o 
  -6   4  11      417.15      486.32     60.11 o 
  -5   4  11       25.96       -8.22     32.92 o 
  -4   4  11        2.10      -17.51     23.34 o 
  -3   4  11     1917.28     1818.89     53.81 o 
  -2   4  11        2.00      -12.43     15.81 o 
  -1   4  11     2148.97     2155.08     40.54 o 
   0   4  11      561.90      540.67     21.32 o 
   1   4  11      128.68      105.92     17.26 o 
   2   4  11      485.48      506.05     24.46 o 
   3   4  11       22.36       40.56     17.60 o 
   4   4  11     1619.85     1578.59     39.91 o 
   5   4  11      290.80      302.95     28.31 o 
   6   4  11       14.86       -2.15     24.66 o 
   7   4  11       14.40        3.28     32.83 o 
  -7   5  11      390.94      450.25     59.33 o 
  -6   5  11     1914.61     1817.94     96.10 o 
  -5   5  11      501.77      504.28     58.31 o 
  -4   5  11     5048.33     4914.15    106.41 o 
  -3   5  11        2.99        6.31     22.36 o 
  -2   5  11      513.19      512.20     27.88 o 
  -1   5  11      129.09      145.01     16.01 o 
   0   5  11     7423.41     7237.94     82.21 o 
   1   5  11        3.15       -0.27     15.57 o 
   2   5  11     2356.45     2379.58     46.73 o 
   3   5  11       28.49       20.40     18.16 o 
   4   5  11      553.56      562.79     40.55 o 
   5   5  11     2183.09     2214.04     57.10 o 
   6   5  11      185.67      172.21     31.86 o 
   7   5  11     1413.36     1466.83     72.15 o 
  -7   6  11      696.00      810.05     93.32 o 
  -6   6  11        6.35       -7.27     39.32 o 
  -5   6  11      218.06      238.99     45.81 o 
  -4   6  11      247.71      212.77     39.56 o 
  -3   6  11      700.60      699.10     41.74 o 
  -2   6  11     1134.64     1112.57     40.16 o 
  -1   6  11      195.27      233.87     19.47 o 
   0   6  11     1826.72     1817.50     36.69 o 
   1   6  11     1272.14     1290.18     37.91 o 
   2   6  11       34.52       54.24     18.16 o 
   3   6  11     3348.08     3274.79     62.06 o 
   4   6  11     1400.09     1405.03     50.48 o 
   5   6  11        9.62        6.05     23.55 o 
   6   6  11      304.64      254.47     36.62 o 
   7   6  11      388.70      365.23     48.09 o 
  -7   7  11      371.41      395.08     73.29 o 
  -6   7  11      191.02      218.16     49.70 o 
  -5   7  11     1877.84     1846.86     82.76 o 
  -4   7  11      294.24      343.46     46.31 o 
  -3   7  11      898.37      920.37     42.25 o 
  -2   7  11      117.79      106.38     24.54 o 
  -1   7  11     1102.49     1104.53     33.25 o 
   0   7  11      771.13      791.66     30.43 o 
   1   7  11     2001.07     2084.40     46.72 o 
   2   7  11       33.24        9.05     18.74 o 
   3   7  11     2906.44     2789.36     68.52 o 
   4   7  11     2193.33     2188.04     52.58 o 
   5   7  11      179.00      217.72     31.81 o 
   6   7  11     2539.46     2574.59     80.05 o 
   7   7  11       22.38       75.47     41.24 o 
  -7   8  11       79.35        8.18     63.20 o 
  -6   8  11      483.12      435.40     58.79 o 
  -5   8  11      113.78       58.25     40.45 o 
  -4   8  11       45.13       45.47     35.04 o 
  -3   8  11      810.23      836.84     47.10 o 
  -2   8  11      492.36      551.88     36.09 o 
  -1   8  11     5105.04     5132.64     84.33 o 
   0   8  11      283.36      320.15     26.38 o 
   1   8  11     1922.69     1918.83     44.73 o 
   2   8  11      952.13     1015.65     40.21 o 
   3   8  11     1882.59     1815.11     47.69 o 
   4   8  11      460.66      513.47     34.10 o 
   5   8  11     1128.25     1062.05     48.99 o 
   6   8  11      110.24      113.44     35.07 o 
   7   8  11      104.78       57.53     83.26 o 
  -6   9  11       97.79      118.76     47.73 o 
  -5   9  11      806.23      813.27     60.73 o 
  -4   9  11     1358.58     1331.30     66.59 o 
  -3   9  11       94.53       78.64     31.35 o 
  -2   9  11     1189.59     1308.66     55.33 o 
  -1   9  11     1362.14     1471.87     50.21 o 
   0   9  11      964.46     1003.04     42.57 o 
   1   9  11      127.84      125.46     22.56 o 
   2   9  11     6755.92     6675.16     95.91 o 
   3   9  11     1239.73     1304.04     53.55 o 
   4   9  11      963.82      916.18     42.04 o 
   5   9  11     1522.81     1491.85     56.90 o 
   6   9  11      812.36      790.52     52.07 o 
  -6  10  11      489.84      383.46     65.67 o 
  -5  10  11      192.83       80.59     42.49 o 
  -4  10  11     1328.21     1247.98     67.87 o 
  -3  10  11       85.98       66.14     32.52 o 
  -2  10  11     4133.98     4365.32    105.05 o 
  -1  10  11      119.05      145.32     32.32 o 
   0  10  11      976.11     1023.38     45.18 o 
   1  10  11       51.25       69.97     24.98 o 
   2  10  11      588.51      529.53     32.03 o 
   3  10  11     1646.73     1731.34     58.08 o 
   4  10  11      440.33      389.71     39.10 o 
   5  10  11      510.28      562.21     43.28 o 
   6  10  11       10.61       14.00     36.54 o 
  -5  11  11      866.63      768.77     65.70 o 
  -4  11  11       89.58      158.63     43.50 o 
  -3  11  11      747.32      730.12     62.60 o 
  -2  11  11       66.04      109.18     36.65 o 
  -1  11  11      442.63      433.38     39.99 o 
   0  11  11       52.18       69.26     31.91 o 
   1  11  11     3194.59     3236.89     84.30 o 
   2  11  11      181.16      155.51     29.62 o 
   3  11  11      836.02      793.15     41.44 o 
   4  11  11      626.11      681.13     45.18 o 
   5  11  11       69.74       11.02     32.43 o 
  -5  12  11        4.61      -11.95     42.95 o 
  -4  12  11      211.74      201.33     47.26 o 
  -3  12  11     1954.50     1812.74    111.89 o 
  -2  12  11        6.13      -39.76     39.76 o 
  -1  12  11     1047.37      994.78     58.92 o 
   0  12  11      105.82       62.76     32.89 o 
   1  12  11       89.83       79.44     33.33 o 
   2  12  11      561.69      575.82     41.34 o 
   3  12  11      421.22      465.97     41.75 o 
   4  12  11      983.33      928.73     50.74 o 
   5  12  11       48.70       56.51     34.71 o 
  -4  13  11     1030.12     1112.39     81.07 o 
  -3  13  11      130.32      129.96     61.21 o 
  -2  13  11      137.85      146.72     47.81 o 
  -1  13  11      171.08      154.77     76.55 o 
   0  13  11     1291.20     1381.60     77.90 o 
   1  13  11      434.09      402.06     58.61 o 
   2  13  11      316.55      319.72     57.70 o 
   3  13  11      206.58      221.55     47.40 o 
   4  13  11        0.48      -34.45     34.45 o 
  -3  14  11      279.71      255.41     57.35 o 
  -2  14  11      710.44      721.02     76.30 o 
  -1  14  11        6.13       66.81     51.19 o 
   0  14  11     1404.20     1271.53     78.73 o 
   1  14  11      872.93      908.44     71.85 o 
   2  14  11       18.97       60.24     53.94 o 
   3  14  11      188.64      185.03     42.20 o 
  -2  15  11        9.92        9.14     54.25 o 
  -1  15  11       40.71      103.70     56.58 o 
   0  15  11      128.46       28.90     46.36 o 
   1  15  11      446.87      411.21     61.36 o 
   2  15  11        1.49       -7.45     47.88 o 
  -7   0  12       70.04       18.55     63.71 o 
  -6   0  12       11.23       34.39     58.07 o 
  -5   0  12     3040.91     2869.67    199.43 o 
  -4   0  12       14.63       10.79     35.30 o 
  -3   0  12    13746.66    12827.76    266.62 o 
  -2   0  12     2647.46     2538.20     93.33 o 
  -1   0  12      793.14      927.25     38.38 o 
   0   0  12    17444.92    16910.51    242.59 o 
   1   0  12     2276.93     2376.31     65.98 o 
   2   0  12     5604.43     5647.99     98.32 o 
   3   0  12       52.23       49.47     29.09 o 
   4   0  12       19.62       45.53     31.89 o 
   5   0  12     1255.51     1316.37     75.02 o 
   6   0  12     2037.62     2153.09     93.35 o 
   7   0  12       18.02       11.70     47.86 o 
  -8   1  12      173.12      435.73    127.38 o 
  -7   1  12      501.74      570.39     98.12 o 
  -6   1  12      572.45      598.79     75.25 o 
  -5   1  12       90.20       80.37     30.66 o 
  -4   1  12        4.82       14.38     23.84 o 
  -3   1  12      542.18      533.27     33.44 o 
  -2   1  12     5669.24     5390.74    144.85 o 
  -1   1  12     4524.40     4571.25     57.60 o 
   0   1  12     1808.29     1769.12     38.24 o 
   1   1  12        1.12      -12.45     14.29 o 
   2   1  12     3004.18     2965.63     51.33 o 
   3   1  12     3604.14     3506.28     63.58 o 
   4   1  12     3491.11     3402.17     70.24 o 
   5   1  12      233.85      228.06     29.10 o 
   6   1  12       29.55       19.66     24.22 o 
   7   1  12       30.75       41.86     33.08 o 
  -8   2  12       75.67      135.64    117.57 o 
  -7   2  12        6.42      -49.78     49.78 o 
  -6   2  12      270.00      242.18     51.20 o 
  -5   2  12       70.81       56.14     30.41 o 
  -4   2  12     5976.10     5697.51    125.89 o 
  -3   2  12       25.93       18.24     22.02 o 
  -2   2  12     6226.17     5985.37     91.48 o 
  -1   2  12    11353.53    11139.01    120.67 o 
   0   2  12      158.54      125.45     26.37 o 
   1   2  12    11607.95    11358.02    127.61 o 
   2   2  12      785.22      746.32     28.76 o 
   3   2  12      160.38      156.31     21.33 o 
   4   2  12      273.11      326.68     28.62 o 
   5   2  12     1159.06     1193.53     45.18 o 
   6   2  12      125.39      124.73     29.07 o 
   7   2  12      957.50      977.69     55.47 o 
  -7   3  12       61.65      103.38     66.22 o 
  -6   3  12      573.17      515.87     52.82 o 
  -5   3  12      163.50      190.03     39.91 o 
  -4   3  12      273.17      336.47     35.77 o 
  -3   3  12      937.44      898.32     42.39 o 
  -2   3  12     2284.12     2178.97     52.33 o 
  -1   3  12     3577.12     3528.32     55.10 o 
   0   3  12     1524.10     1519.76     36.66 o 
   1   3  12      212.53      234.54     19.54 o 
   2   3  12     1840.81     1710.25     37.12 o 
   3   3  12     4624.96     4605.72     67.71 o 
   4   3  12        8.30       -1.54     17.50 o 
   5   3  12      715.09      678.36     38.51 o 
   6   3  12       38.25       23.97     26.65 o 
   7   3  12      101.75      153.62     34.88 o 
  -7   4  12       41.13        7.17     60.52 o 
  -6   4  12        1.22      -40.85     40.85 o 
  -5   4  12     2565.91     2574.04    111.65 o 
  -4   4  12       79.05       85.53     29.79 o 
  -3   4  12     4382.31     4156.19     83.45 o 
  -2   4  12      789.50      875.82     32.15 o 
  -1   4  12      984.26      955.06     28.73 o 
   0   4  12    12949.53    12420.48    128.59 o 
   1   4  12        6.68       -2.01     16.23 o 
   2   4  12     6034.21     5825.95    102.77 o 
   3   4  12       19.14        8.41     17.18 o 
   4   4  12      388.56      418.85     28.13 o 
   5   4  12        1.94       -4.79     22.78 o 
   6   4  12     1666.58     1613.64     56.42 o 
   7   4  12        0.04       19.45     32.71 o 
  -7   5  12      937.74      868.23     70.29 o 
  -6   5  12       32.38       28.98     48.25 o 
  -5   5  12      268.32      322.22     53.54 o 
  -4   5  12      402.75      395.51     58.17 o 
  -3   5  12      647.65      711.77     39.73 o 
  -2   5  12     1173.46     1219.44     41.10 o 
  -1   5  12     3718.27     3693.60     59.07 o 
   0   5  12      439.25      421.45     29.88 o 
   1   5  12       29.26       -1.36     16.17 o 
   2   5  12     1027.14     1015.32     33.17 o 
   3   5  12      470.21      451.26     27.43 o 
   4   5  12     2240.98     2149.55     56.66 o 
   5   5  12        5.00       -2.91     22.51 o 
   6   5  12      190.37      172.50     32.58 o 
   7   5  12       46.78      -33.27     33.27 o 
  -7   6  12        7.87      -39.30     52.62 o 
  -6   6  12      734.54      783.36     65.51 o 
  -5   6  12       39.23       29.19     43.06 o 
  -4   6  12     3280.78     3226.03     88.28 o 
  -3   6  12      370.06      373.56     38.79 o 
  -2   6  12      917.02      870.01     37.25 o 
  -1   6  12     2042.69     2016.65     45.68 o 
   0   6  12       29.83       17.05     16.99 o 
   1   6  12     6817.50     6653.15     92.73 o 
   2   6  12      666.17      666.18     29.89 o 
   3   6  12     1069.67     1054.78     39.43 o 
   4   6  12       14.34        3.22     22.55 o 
   5   6  12      828.11      837.24     44.97 o 
   6   6  12       75.17       67.73     32.80 o 
   7   6  12      971.98      826.10     61.60 o 
  -7   7  12      170.20      213.94     66.31 o 
  -6   7  12      193.33      257.24     51.32 o 
  -5   7  12      140.19       52.71     41.02 o 
  -4   7  12      609.30      556.97     48.22 o 
  -3   7  12     2067.37     2056.04     68.90 o 
  -2   7  12       85.85       64.09     25.00 o 
  -1   7  12       22.93        3.38     19.17 o 
   0   7  12     1633.52     1704.38     48.89 o 
   1   7  12     2892.44     2872.80     56.17 o 
   2   7  12      118.83       98.20     21.98 o 
   3   7  12      624.50      603.55     33.94 o 
   4   7  12      350.42      386.59     35.11 o 
   5   7  12       46.38       29.96     26.92 o 
   6   7  12       22.86       15.38     33.85 o 
   7   7  12       68.76       25.64     46.40 o 
  -6   8  12       79.84       63.86     46.55 o 
  -5   8  12      204.55      241.58     51.13 o 
  -4   8  12       23.46       48.63     35.68 o 
  -3   8  12     2225.89     2209.71     68.99 o 
  -2   8  12     2621.99     2703.37     66.72 o 
  -1   8  12     1961.16     2081.45     55.92 o 
   0   8  12     2575.49     2571.83     72.67 o 
   1   8  12       12.59       31.76     20.37 o 
   2   8  12      194.49      184.30     26.03 o 
   3   8  12       21.46       -2.53     22.38 o 
   4   8  12       65.52       33.17     26.43 o 
   5   8  12        6.32       43.66     28.92 o 
   6   8  12       49.63       35.99     33.98 o 
  -6   9  12        3.87      -46.87     46.87 o 
  -5   9  12      234.15      266.19     52.50 o 
  -4   9  12      309.37      358.81     47.10 o 
  -3   9  12        0.03       17.72     28.71 o 
  -2   9  12      390.25      344.51     33.99 o 
  -1   9  12      211.18      220.57     35.62 o 
   0   9  12        0.25       15.67     39.23 o 
   1   9  12      311.94      311.90     28.38 o 
   2   9  12     1277.57     1340.56     44.87 o 
   3   9  12      203.97      200.08     28.72 o 
   4   9  12      304.64      327.76     35.80 o 
   5   9  12        2.74       63.22     32.61 o 
   6   9  12      102.64       96.61     39.81 o 
  -6  10  12        4.08       -4.26     67.38 o 
  -5  10  12      134.12       24.04     44.74 o 
  -4  10  12      158.60      145.42     43.55 o 
  -3  10  12      642.99      727.43     53.34 o 
  -2  10  12     2319.62     2379.69    106.71 o 
  -1  10  12     1869.01     1870.85     83.34 o 
   0  10  12      327.28      328.29     37.18 o 
   1  10  12      413.97      450.61     35.70 o 
   2  10  12       85.33       54.42     25.39 o 
   3  10  12       69.63       60.48     26.52 o 
   4  10  12        0.45        4.45     26.93 o 
   5  10  12        9.35       20.59     32.21 o 
   6  10  12       32.64       43.95     78.15 o 
  -5  11  12       33.44       -3.46     45.99 o 
  -4  11  12       65.07       49.48     40.91 o 
  -3  11  12       84.07       61.15     40.10 o 
  -2  11  12      158.05      186.81     45.87 o 
  -1  11  12      124.56       61.82     33.42 o 
   0  11  12      263.61      296.62     38.30 o 
   1  11  12       14.64      -17.70     27.81 o 
   2  11  12       92.07       74.90     34.98 o 
   3  11  12      520.61      507.43     37.49 o 
   4  11  12     1050.85     1048.14     60.69 o 
   5  11  12      655.56      584.68     54.32 o 
  -5  12  12      141.77      -13.64    125.84 o 
  -4  12  12      313.97      307.05     58.05 o 
  -3  12  12       53.51       87.08     42.78 o 
  -2  12  12       23.41       63.10     41.11 o 
  -1  12  12        4.65      -34.52     34.52 o 
   0  12  12       27.32       62.11     33.05 o 
   1  12  12      393.38      467.94     45.72 o 
   2  12  12      492.38      471.81     43.59 o 
   3  12  12      428.98      425.80     41.80 o 
   4  12  12       35.49       17.74     33.30 o 
   5  12  12       64.48       40.12    175.01 o 
  -4  13  12        5.51       -7.54     49.32 o 
  -3  13  12       65.02      124.59     52.01 o 
  -2  13  12       12.58       36.30     47.48 o 
  -1  13  12       11.98       18.56     45.15 o 
   0  13  12      344.39      418.13     56.19 o 
   1  13  12      180.03      195.83     43.41 o 
   2  13  12       72.69       43.13     38.22 o 
   3  13  12      331.96      308.29     43.24 o 
   4  13  12       74.38       35.48     39.55 o 
  -3  14  12       23.88       38.54     49.43 o 
  -2  14  12        7.13      -25.99     51.13 o 
  -1  14  12        5.84       37.26     52.73 o 
   0  14  12      213.46      255.07     54.63 o 
   1  14  12       23.56      -41.66     41.66 o 
   2  14  12      326.97      258.64     52.08 o 
   3  14  12      109.19       63.69     51.32 o 
  -1  15  12      307.86      176.80     61.61 o 
   0  15  12      106.81       90.79     52.41 o 
   1  15  12      533.62      540.36     93.79 o 
  -7   1  13      971.95      946.83     78.50 o 
  -6   1  13     1299.12     1241.08     85.63 o 
  -5   1  13      617.51      603.95     45.21 o 
  -4   1  13       26.54       14.02     27.29 o 
  -3   1  13        3.94       24.41     25.87 o 
  -2   1  13        8.16        3.61     20.24 o 
  -1   1  13       10.82        5.08     15.85 o 
   0   1  13      208.99      210.57     19.12 o 
   1   1  13      954.42     1007.86     32.61 o 
   2   1  13     1451.08     1443.56     37.95 o 
   3   1  13     3648.10     3577.74     66.34 o 
   4   1  13     2808.30     2786.84     61.90 o 
   5   1  13     2690.05     2703.01     64.85 o 
   6   1  13      965.18      913.86     45.60 o 
   7   1  13       25.63        2.61     30.50 o 
  -7   2  13       81.85      -21.07     55.95 o 
  -6   2  13       85.38      115.03     47.26 o 
  -5   2  13      513.10      453.85     49.96 o 
  -4   2  13      297.33      260.22     36.11 o 
  -3   2  13      791.54      847.19     41.27 o 
  -2   2  13      840.65      770.17     34.12 o 
  -1   2  13     3931.28     3922.09     65.53 o 
   0   2  13      262.66      271.73     20.19 o 
   1   2  13        1.74       -0.12     16.32 o 
   2   2  13     1008.68      980.64     32.72 o 
   3   2  13     1384.12     1283.81     38.18 o 
   4   2  13       93.36       66.19     31.30 o 
   5   2  13        7.68       -2.64     21.17 o 
   6   2  13      307.56      299.18     35.10 o 
   7   2  13      316.03      305.52     38.97 o 
  -7   3  13      114.62       62.72     60.50 o 
  -6   3  13      695.81      690.59     59.09 o 
  -5   3  13      344.14      326.55     45.78 o 
  -4   3  13     4435.58     4215.09     98.53 o 
  -3   3  13      713.09      654.31     58.25 o 
  -2   3  13       27.92       12.73     19.88 o 
  -1   3  13       95.96      100.82     17.04 o 
   0   3  13     6028.72     6038.48     81.03 o 
   1   3  13     3056.63     2825.12     50.38 o 
   2   3  13     5350.64     5203.51     71.67 o 
   3   3  13      493.12      581.27     28.75 o 
   4   3  13      375.53      403.45     29.96 o 
   5   3  13      470.86      472.55     35.99 o 
   6   3  13       38.31       29.34     27.88 o 
   7   3  13      937.99      881.64     50.92 o 
  -7   4  13      316.88      362.42     79.29 o 
  -6   4  13       26.69       35.96     47.12 o 
  -5   4  13      145.00      166.25     40.54 o 
  -4   4  13      159.49      150.10     38.18 o 
  -3   4  13      435.48      438.48     34.76 o 
  -2   4  13      746.05      708.82     42.45 o 
  -1   4  13        7.49      -12.69     17.67 o 
   0   4  13     1261.43     1280.49     36.04 o 
   1   4  13      411.16      404.37     25.97 o 
   2   4  13        5.48       -8.86     16.10 o 
   3   4  13     1053.14     1098.16     36.33 o 
   4   4  13      865.53      904.28     34.75 o 
   5   4  13       14.85       -3.50     23.51 o 
   6   4  13      258.18      179.93     42.54 o 
   7   4  13       12.30       22.71     34.28 o 
  -7   5  13       50.94       28.97     65.19 o 
  -6   5  13       82.73       29.12     49.59 o 
  -5   5  13     1863.07     1761.48    110.46 o 
  -4   5  13        0.12        5.43     35.06 o 
  -3   5  13     1655.37     1680.15     56.56 o 
  -2   5  13      129.74       81.41     22.82 o 
  -1   5  13      476.14      447.39     29.99 o 
   0   5  13       44.25       57.86     18.48 o 
   1   5  13     5876.33     5826.52     80.92 o 
   2   5  13     1244.45     1244.86     39.17 o 
   3   5  13     2857.00     2892.91     56.64 o 
   4   5  13      955.02      958.76     47.75 o 
   5   5  13       64.44       38.35     27.42 o 
   6   5  13      732.35      756.72     44.73 o 
   7   5  13       68.90      127.18     44.55 o 
  -7   6  13       93.23      158.72     63.12 o 
  -6   6  13      836.76      998.80     71.85 o 
  -5   6  13       29.39       -0.70     41.74 o 
  -4   6  13      239.24      324.10     47.67 o 
  -3   6  13     1170.56     1308.98     73.43 o 
  -2   6  13      478.08      476.94     31.37 o 
  -1   6  13      466.50      551.06     30.16 o 
   0   6  13      595.60      568.28     27.95 o 
   1   6  13      322.52      329.17     25.66 o 
   2   6  13     2436.36     2438.53     51.75 o 
   3   6  13       11.31        3.44     21.81 o 
   4   6  13      994.66     1062.51     42.20 o 
   5   6  13      449.64      460.58     39.96 o 
   6   6  13       79.74       62.94     32.47 o 
   7   6  13      174.78      180.84     52.73 o 
  -7   7  13      501.97      369.01    158.10 o 
  -6   7  13      422.85      420.23     58.70 o 
  -5   7  13       87.12       56.60     43.03 o 
  -4   7  13     1638.24     1589.25     76.47 o 
  -3   7  13     1168.61     1201.08     58.37 o 
  -2   7  13        6.18       -1.84     23.27 o 
  -1   7  13      276.78      312.06     27.98 o 
   0   7  13      865.53      919.21     35.15 o 
   1   7  13      715.87      821.20     35.65 o 
   2   7  13     2560.90     2583.81     54.67 o 
   3   7  13     1049.44     1028.84     41.02 o 
   4   7  13     1988.62     1930.51     55.05 o 
   5   7  13     2119.17     2286.43     76.66 o 
   6   7  13       22.75       39.86     35.50 o 
  -6   8  13      398.13      332.52     60.10 o 
  -5   8  13      166.64      178.55     49.18 o 
  -4   8  13      484.55      424.70     52.89 o 
  -3   8  13       33.26       43.63     30.27 o 
  -2   8  13     5730.29     5780.52    102.07 o 
  -1   8  13      517.47      600.60     44.15 o 
   0   8  13      719.68      733.33     36.25 o 
   1   8  13       12.11       25.18     20.21 o 
   2   8  13      318.07      340.78     29.76 o 
   3   8  13     1001.22     1067.36     44.59 o 
   4   8  13      459.58      522.08     43.79 o 
   5   8  13      369.98      376.44     38.25 o 
   6   8  13        1.93      -34.50     34.50 o 
  -6   9  13      100.04       41.05     56.96 o 
  -5   9  13     1335.48     1357.38     80.90 o 
  -4   9  13      153.83      110.73     41.39 o 
  -3   9  13     1053.91     1089.51     61.90 o 
  -2   9  13      350.37      377.14     38.50 o 
  -1   9  13     2229.30     2272.72     75.13 o 
   0   9  13      486.04      534.82     40.94 o 
   1   9  13     1658.89     1667.58     47.82 o 
   2   9  13      150.47      152.50     27.35 o 
   3   9  13      979.21      883.94     41.66 o 
   4   9  13      587.26      652.51     41.99 o 
   5   9  13       16.84       12.97     32.18 o 
   6   9  13     1380.77     1605.24     77.53 o 
  -5  10  13       67.65      -10.51     63.78 o 
  -4  10  13       17.24      -29.38     36.91 o 
  -3  10  13      952.89     1103.45     73.59 o 
  -2  10  13      154.10      173.68     43.90 o 
  -1  10  13     3737.74     3787.29     99.35 o 
   0  10  13      163.43      132.47     34.20 o 
   1  10  13      304.98      298.64     33.50 o 
   2  10  13      541.58      594.94     38.91 o 
   3  10  13      906.46      862.12     44.64 o 
   4  10  13      136.29      143.61     32.91 o 
   5  10  13      516.42      459.77     46.59 o 
  -5  11  13       15.85      -38.86     47.00 o 
  -4  11  13     1258.22     1257.12     80.87 o 
  -3  11  13       85.04       88.64     39.97 o 
  -2  11  13      123.87       79.86     42.06 o 
  -1  11  13       17.84        6.75     33.36 o 
   0  11  13     2065.68     1992.75     75.13 o 
   1  11  13       71.47      165.31     36.54 o 
   2  11  13     1595.62     1611.01     71.75 o 
   3  11  13       60.05       25.88     33.86 o 
   4  11  13      117.33       78.50     34.78 o 
   5  11  13      347.32      256.16     44.13 o 
  -4  12  13       44.51        8.62     48.18 o 
  -3  12  13      122.15       97.92     47.99 o 
  -2  12  13     1303.84     1284.65     77.72 o 
  -1  12  13       21.04       32.40     40.57 o 
   0  12  13     1485.96     1474.26     64.66 o 
   1  12  13      604.76      621.93     54.64 o 
   2  12  13       27.06       29.13     32.23 o 
   3  12  13      357.06      375.35     45.02 o 
   4  12  13      700.02      748.58     72.76 o 
  -3  13  13      500.38      444.80     61.72 o 
  -2  13  13       51.73       25.10     45.48 o 
  -1  13  13       38.01       53.86     50.82 o 
   0  13  13      222.96      230.36     51.82 o 
   1  13  13     1296.52     1322.13     78.89 o 
   2  13  13       40.23        0.95     37.27 o 
   3  13  13      660.12      568.39     56.57 o 
  -2  14  13       27.77      -39.55     50.48 o 
  -1  14  13      785.09      641.69     76.29 o 
   0  14  13       16.56      -18.44     62.10 o 
   1  14  13        2.09       -6.52     44.19 o 
   2  14  13       49.23       39.03     44.85 o 
  -7   0  14      229.75      384.75    120.04 o 
  -6   0  14     1240.68     1127.27    107.22 o 
  -5   0  14       71.11       62.06     56.17 o 
  -4   0  14     2051.75     2092.53    104.24 o 
  -3   0  14     1049.49      976.14     69.90 o 
  -2   0  14     2733.14     2463.14     98.52 o 
  -1   0  14     9160.90     8976.83    174.28 o 
   0   0  14     2634.15     2370.36     66.45 o 
   1   0  14    17135.41    16622.18    257.57 o 
   2   0  14       35.01       45.21     35.00 o 
   3   0  14      203.09      284.84     39.45 o 
   4   0  14      303.04      274.51     42.94 o 
   5   0  14     4786.93     5030.35    128.93 o 
   6   0  14        1.91      -37.51     37.51 o 
   7   0  14     1069.21     1044.33     91.98 o 
  -7   1  14      286.17      291.65     67.49 o 
  -6   1  14     1417.86     1424.80    123.75 o 
  -5   1  14      132.33       97.92     42.77 o 
  -4   1  14       30.17       22.40     32.54 o 
  -3   1  14       93.73       74.68     29.27 o 
  -2   1  14     4512.32     4543.92    104.81 o 
  -1   1  14      641.00      631.58     31.80 o 
   0   1  14     3722.24     3608.16     58.91 o 
   1   1  14      248.37      201.40     23.49 o 
   2   1  14     3931.80     3764.97     66.19 o 
   3   1  14      625.49      662.46     33.88 o 
   4   1  14     2333.66     2321.90     67.72 o 
   5   1  14     1101.76     1208.25     50.85 o 
   6   1  14      306.62      262.81     37.16 o 
   7   1  14       30.73       -0.37     30.55 o 
  -7   2  14       41.89      116.16     63.30 o 
  -6   2  14        2.02      -30.11     53.48 o 
  -5   2  14     2841.41     2861.79    102.05 o 
  -4   2  14        8.91      -18.11     29.59 o 
  -3   2  14     5770.44     5589.43    138.83 o 
  -2   2  14     1179.50     1192.07     46.39 o 
  -1   2  14     2574.89     2534.48     57.08 o 
   0   2  14     8126.96     7656.66    113.66 o 
   1   2  14      816.82      784.99     31.30 o 
   2   2  14     3870.42     3685.91     62.45 o 
   3   2  14      169.86      149.12     24.18 o 
   4   2  14        5.80       -2.70     22.34 o 
   5   2  14      153.39       94.33     23.91 o 
   6   2  14     1897.79     1784.39     60.48 o 
   7   2  14        1.05      -10.55     31.01 o 
  -7   3  14      665.03      674.10     88.04 o 
  -6   3  14       20.60      -40.73     41.16 o 
  -5   3  14      524.66      577.80     53.76 o 
  -4   3  14      325.93      307.87     39.38 o 
  -3   3  14      636.04      692.22     49.79 o 
  -2   3  14      168.73      183.83     26.21 o 
  -1   3  14     5384.09     5190.43     91.80 o 
   0   3  14     1468.46     1383.00     41.04 o 
   1   3  14       93.38       93.08     19.18 o 
   2   3  14      123.21      132.86     20.39 o 
   3   3  14     2397.82     2446.51     51.12 o 
   4   3  14     1542.53     1446.11     52.12 o 
   5   3  14       31.04       21.59     25.95 o 
   6   3  14      412.86      411.38     38.56 o 
   7   3  14      273.36      206.68     38.89 o 
  -7   4  14       80.99        0.80     64.00 o 
  -6   4  14      215.69      134.25     58.51 o 
  -5   4  14       11.36       60.19     38.38 o 
  -4   4  14     5780.75     5530.30    132.67 o 
  -3   4  14     2381.52     2292.55     71.31 o 
  -2   4  14     4517.25     4425.75     81.89 o 
  -1   4  14     2100.90     2188.13     50.54 o 
   0   4  14      300.11      320.63     24.72 o 
   1   4  14     2463.20     2410.42     53.87 o 
   2   4  14     1253.10     1286.48     37.93 o 
   3   4  14     1275.71     1279.37     41.64 o 
   4   4  14      422.59      465.07     32.11 o 
   5   4  14       64.94       73.96     27.71 o 
   6   4  14      196.25      176.01     34.35 o 
   7   4  14     1167.00     1161.95     68.20 o 
  -7   5  14      137.87       30.55     62.69 o 
  -6   5  14       14.66       35.61     49.07 o 
  -5   5  14      114.16       89.00     48.45 o 
  -4   5  14       43.35      -32.26     32.26 o 
  -3   5  14      881.13      868.92     66.78 o 
  -2   5  14        8.95       48.41     25.52 o 
  -1   5  14     2454.77     2395.83     54.15 o 
   0   5  14      237.00      262.73     24.04 o 
   1   5  14      113.51      133.87     21.54 o 
   2   5  14      700.80      741.02     32.33 o 
   3   5  14     5318.57     5211.46     79.04 o 
   4   5  14       67.40       59.67     26.06 o 
   5   5  14      326.18      323.89     34.21 o 
   6   5  14      165.29      134.74     36.22 o 
   7   5  14      190.25      256.64     64.15 o 
  -7   6  14      161.66      256.60    146.30 o 
  -6   6  14        5.63      -42.98     43.34 o 
  -5   6  14      439.58      371.86     62.16 o 
  -4   6  14        0.18       62.28     37.77 o 
  -3   6  14     2006.16     1938.23     70.21 o 
  -2   6  14      982.23      936.53     58.58 o 
  -1   6  14     1151.85     1175.76     52.52 o 
   0   6  14     3334.15     3154.78     64.22 o 
   1   6  14      551.47      653.50     31.55 o 
   2   6  14     2996.78     3030.71     58.81 o 
   3   6  14      427.27      410.06     31.49 o 
   4   6  14      329.43      291.94     30.29 o 
   5   6  14        4.47        0.74     27.28 o 
   6   6  14      897.38      890.49     52.48 o 
  -6   7  14       10.89       -9.77     46.77 o 
  -5   7  14      209.20      209.29     50.02 o 
  -4   7  14      118.37       96.06     41.40 o 
  -3   7  14        1.03      -11.37     31.91 o 
  -2   7  14      528.60      573.35     40.06 o 
  -1   7  14      191.27      160.89     34.55 o 
   0   7  14       16.47       15.54     21.98 o 
   1   7  14      897.42      852.78     35.64 o 
   2   7  14      748.98      769.33     34.97 o 
   3   7  14       55.17       14.13     24.16 o 
   4   7  14     1450.00     1394.70     57.25 o 
   5   7  14      155.63      111.69     33.14 o 
   6   7  14       31.64       16.91     34.06 o 
  -6   8  14      129.24      111.29     57.39 o 
  -5   8  14       18.69      -38.22     42.36 o 
  -4   8  14      377.23      355.54     52.26 o 
  -3   8  14       78.11       46.78     31.85 o 
  -2   8  14     1109.86     1183.37     52.49 o 
  -1   8  14     1357.11     1551.10     82.16 o 
   0   8  14     1227.29     1309.18     46.97 o 
   1   8  14     2661.34     2620.88     68.23 o 
   2   8  14       10.84       59.90     24.41 o 
   3   8  14      112.60      152.64     28.92 o 
   4   8  14      253.01      249.78     32.23 o 
   5   8  14      790.70      868.88     50.80 o 
   6   8  14        4.54      -28.10     38.82 o 
  -6   9  14      271.64      223.20    131.55 o 
  -5   9  14      280.52      291.20     65.32 o 
  -4   9  14      111.48      139.15     46.66 o 
  -3   9  14      126.51      120.18     40.30 o 
  -2   9  14      536.40      588.59     47.80 o 
  -1   9  14      162.61      167.02     35.94 o 
   0   9  14      487.95      498.79     41.22 o 
   1   9  14       34.87       36.24     25.00 o 
   2   9  14       16.23       -6.21     23.92 o 
   3   9  14      181.65      134.94     29.04 o 
   4   9  14        2.64       -3.73     28.45 o 
   5   9  14      245.78      181.35     37.10 o 
  -5  10  14      117.03       99.36     52.80 o 
  -4  10  14      416.42      387.22     57.30 o 
  -3  10  14      711.62      705.25     62.73 o 
  -2  10  14      704.93      720.50     59.95 o 
  -1  10  14      310.32      349.59     43.78 o 
   0  10  14      175.40       94.59     44.72 o 
   1  10  14        2.97        3.49     32.59 o 
   2  10  14      279.15      237.58     37.47 o 
   3  10  14       28.33       -0.81     28.18 o 
   4  10  14        0.02      -29.45     29.45 o 
   5  10  14        0.53        1.79     33.90 o 
  -5  11  14       94.60       43.64    127.87 o 
  -4  11  14       13.65       25.75     51.53 o 
  -3  11  14       13.56       -0.16     48.82 o 
  -2  11  14       12.46      -38.11     38.11 o 
  -1  11  14       37.23       62.57     36.36 o 
   0  11  14      102.81       93.05     40.66 o 
   1  11  14      172.10      192.24     40.13 o 
   2  11  14      133.64      179.48     37.21 o 
   3  11  14      212.66      168.10     35.40 o 
   4  11  14      160.27       97.77     35.91 o 
  -4  12  14      124.47      105.59     60.62 o 
  -3  12  14      200.76      314.31     65.97 o 
  -2  12  14      264.35      347.32     55.35 o 
  -1  12  14       85.95       72.58     48.85 o 
   0  12  14       60.76       96.98     46.54 o 
   1  12  14       47.39       91.96     40.44 o 
   2  12  14       50.22       85.78     40.67 o 
   3  12  14       27.63       31.55     35.59 o 
   4  12  14        1.57       56.39     41.36 o 
  -3  13  14       17.29       86.61     59.15 o 
  -2  13  14       44.50       50.58     48.37 o 
  -1  13  14       10.02      -12.38     48.85 o 
   0  13  14       11.43        1.88     48.41 o 
   1  13  14      319.61      349.65     54.87 o 
   2  13  14      224.68      101.38     44.70 o 
   3  13  14       47.69       51.47     43.41 o 
  -2  14  14       76.32       27.61    124.63 o 
  -1  14  14      156.76       78.63     57.00 o 
   0  14  14       46.95       88.99     55.14 o 
   1  14  14      175.92      166.23     54.09 o 
   2  14  14       19.46       -6.57    102.67 o 
  -7   1  15      186.17      173.39     61.96 o 
  -6   1  15      448.57      401.48     68.83 o 
  -5   1  15      525.01      502.02     91.26 o 
  -4   1  15      964.65      944.56     62.73 o 
  -3   1  15      379.27      354.08     47.79 o 
  -2   1  15      326.94      274.31     39.80 o 
  -1   1  15      120.50      151.41     27.97 o 
   0   1  15     4526.64     4617.09     70.52 o 
   1   1  15     4053.13     3861.87     70.13 o 
   2   1  15     4045.17     4125.51     72.39 o 
   3   1  15      420.23      426.63     31.01 o 
   4   1  15      762.09      757.52     39.12 o 
   5   1  15      421.54      439.74     37.02 o 
   6   1  15       68.44      138.18     34.39 o 
   7   1  15      184.87      166.92     39.58 o 
  -7   2  15       23.78        7.46     72.57 o 
  -6   2  15       75.64       48.60     48.47 o 
  -5   2  15      386.64      438.11     46.02 o 
  -4   2  15      161.33      177.63     49.01 o 
  -3   2  15       10.80       -7.11     28.85 o 
  -2   2  15        2.64       -7.14     26.50 o 
  -1   2  15     1285.33     1331.48     49.77 o 
   0   2  15        6.32        4.18     18.37 o 
   1   2  15      147.53      134.09     20.56 o 
   2   2  15      574.08      658.58     42.74 o 
   3   2  15      896.21      920.93     42.36 o 
   4   2  15       95.82      103.93     26.79 o 
   5   2  15       16.28       14.08     25.68 o 
   6   2  15      224.29      202.24     35.18 o 
   7   2  15      223.39      258.71     43.25 o 
  -7   3  15      786.34      815.22     95.57 o 
  -6   3  15      674.81      633.64     92.74 o 
  -5   3  15      566.30      526.39     54.04 o 
  -4   3  15       21.84      -29.64     29.64 o 
  -3   3  15       54.18       31.05     30.46 o 
  -2   3  15      365.54      381.64     40.42 o 
  -1   3  15      669.75      777.42     41.35 o 
   0   3  15       15.81       24.37     17.80 o 
   1   3  15      739.86      722.48     31.01 o 
   2   3  15      240.73      200.63     22.92 o 
   3   3  15     3044.51     3051.74     61.76 o 
   4   3  15     2042.47     2012.20     54.50 o 
   5   3  15     1315.04     1314.83     50.96 o 
   6   3  15     1506.75     1504.89     75.25 o 
   7   3  15        0.20       12.37     41.80 o 
  -7   4  15       45.61      -19.21    120.74 o 
  -6   4  15       12.80       16.99     48.28 o 
  -5   4  15       18.56       10.56     38.23 o 
  -4   4  15       34.36       86.11     39.37 o 
  -3   4  15       95.43       56.18     31.23 o 
  -2   4  15       31.06       31.39     26.09 o 
  -1   4  15     2086.64     2103.68     56.17 o 
   0   4  15      138.02      128.80     23.56 o 
   1   4  15      387.22      402.11     30.21 o 
   2   4  15      121.45      100.54     21.62 o 
   3   4  15      968.45      947.42     38.39 o 
   4   4  15        7.66       56.72     24.77 o 
   5   4  15      326.32      314.88     35.63 o 
   6   4  15       12.30       54.48     32.11 o 
   7   4  15       31.19       76.68    126.11 o 
  -6   5  15      377.65      421.34     71.67 o 
  -5   5  15        0.29      -18.66     44.19 o 
  -4   5  15      951.47      944.88     64.00 o 
  -3   5  15      502.01      523.76     48.72 o 
  -2   5  15      141.34       94.49     28.93 o 
  -1   5  15       15.77       -2.20     19.93 o 
   0   5  15      954.17      997.84     39.39 o 
   1   5  15        2.16      -19.47     19.47 o 
   2   5  15     3417.76     3510.80     66.16 o 
   3   5  15     1460.77     1558.14     52.91 o 
   4   5  15     1827.70     1796.90     58.52 o 
   5   5  15     1482.13     1485.50     62.99 o 
   6   5  15       28.58       37.70     33.09 o 
  -6   6  15      366.04      372.16     60.05 o 
  -5   6  15       15.99       50.95     48.75 o 
  -4   6  15       46.06       89.71     41.49 o 
  -3   6  15      177.38      158.25     41.25 o 
  -2   6  15     4004.67     3873.53     95.99 o 
  -1   6  15      128.53      100.17     28.31 o 
   0   6  15     1833.54     1828.72     55.44 o 
   1   6  15        6.69      -12.55     20.93 o 
   2   6  15      704.52      689.31     36.19 o 
   3   6  15      114.94       96.92     25.67 o 
   4   6  15      894.69      790.65     42.80 o 
   5   6  15      245.68      296.49     36.89 o 
   6   6  15        3.44       36.41     35.61 o 
  -6   7  15       13.33        4.44     48.67 o 
  -5   7  15     1013.25      987.76    107.19 o 
  -4   7  15        4.34      -17.76     44.62 o 
  -3   7  15     2380.56     2522.13     91.90 o 
  -2   7  15       44.52       52.62     31.98 o 
  -1   7  15     1099.27     1169.07     69.47 o 
   0   7  15       19.37        9.62     24.72 o 
   1   7  15     4705.51     4667.47     84.80 o 
   2   7  15      407.01      422.52     30.84 o 
   3   7  15     1988.35     1921.02     55.08 o 
   4   7  15      271.81      224.61     31.98 o 
   5   7  15       57.50       31.76     31.42 o 
   6   7  15      459.49      479.72     50.07 o 
  -6   8  15      230.98      385.64     85.29 o 
  -5   8  15        0.81       50.50     45.48 o 
  -4   8  15      461.79      558.05     60.88 o 
  -3   8  15     1581.24     1576.55     69.16 o 
  -2   8  15      320.12      341.69     46.41 o 
  -1   8  15     1387.29     1373.93     77.84 o 
   0   8  15      413.84      449.27     39.69 o 
   1   8  15       11.84       56.92     24.51 o 
   2   8  15      992.02      996.68     43.02 o 
   3   8  15      112.54       84.12     28.02 o 
   4   8  15      790.62      763.68     47.19 o 
   5   8  15      111.38       84.75     35.52 o 
   6   8  15       40.45      117.00    132.18 o 
  -5   9  15       41.40      -24.83     45.75 o 
  -4   9  15     1735.28     1722.31    203.97 o 
  -3   9  15      458.00      388.30     54.79 o 
  -2   9  15       25.04       21.02     38.32 o 
  -1   9  15       32.86       13.02     32.81 o 
   0   9  15     2481.82     2481.05     82.10 o 
   1   9  15      217.66      191.67     31.17 o 
   2   9  15     1398.55     1472.50     52.08 o 
   3   9  15       16.75       21.42     27.08 o 
   4   9  15      123.68      112.51     39.13 o 
   5   9  15      545.21      608.10     49.32 o 
  -5  10  15      450.25      404.70     64.38 o 
  -4  10  15       21.44       41.45     52.47 o 
  -3  10  15      107.34       73.47     51.87 o 
  -2  10  15     1232.93     1216.09     84.44 o 
  -1  10  15      348.24      327.67     44.67 o 
   0  10  15     1632.78     1630.31     69.93 o 
   1  10  15      437.49      500.32     45.36 o 
   2  10  15        7.40        4.37     26.81 o 
   3  10  15     1001.95     1012.32     63.17 o 
   4  10  15      524.84      608.73     44.61 o 
   5  10  15        3.47      -11.57     79.47 o 
  -4  11  15      460.16      620.94     92.12 o 
  -3  11  15      324.26      282.59     63.99 o 
  -2  11  15      132.43       99.76     53.09 o 
  -1  11  15       64.02       74.88     38.07 o 
   0  11  15      425.71      421.96     52.69 o 
   1  11  15     1697.67     1795.28     72.29 o 
   2  11  15       44.63       97.76     37.33 o 
   3  11  15      478.26      422.82     42.48 o 
   4  11  15      453.00      494.56     53.58 o 
  -3  12  15      427.09      384.14     72.30 o 
  -2  12  15       12.31      -11.28     43.69 o 
  -1  12  15     2185.72     2070.18    183.80 o 
   0  12  15       17.56       36.50     40.01 o 
   1  12  15      151.45      129.29     43.90 o 
   2  12  15      381.32      372.97     53.28 o 
   3  12  15      485.39      498.49     49.75 o 
  -2  13  15      159.97      135.53     52.77 o 
  -1  13  15       55.95       47.75     54.56 o 
   0  13  15      364.08      460.11     68.16 o 
   1  13  15       54.81       51.57     46.84 o 
   2  13  15     1057.41     1048.71     78.79 o 
   0  14  15      327.82      309.27    136.35 o 
  -7   0  16       61.95      254.48    119.40 o 
  -6   0  16        4.43      -31.73     62.97 o 
  -5   0  16     2594.84     2464.38    165.72 o 
  -4   0  16      111.26       -2.78     58.56 o 
  -3   0  16     6060.51     5967.97    173.63 o 
  -2   0  16     2816.12     2755.20    111.85 o 
  -1   0  16      967.06      949.14     72.75 o 
   0   0  16     3445.93     3380.35    121.45 o 
   1   0  16      110.14       88.31     25.81 o 
   2   0  16     1720.60     1683.19     68.40 o 
   3   0  16      249.25      172.53     52.96 o 
   4   0  16       10.63      -27.28     36.88 o 
   5   0  16       97.32      113.70     43.87 o 
   6   0  16     1322.99     1369.39     89.02 o 
  -7   1  16      420.63      352.56     73.36 o 
  -6   1  16      423.02      341.63     77.97 o 
  -5   1  16      215.00      161.56     50.01 o 
  -4   1  16        0.14       -1.56     42.12 o 
  -3   1  16     1431.96     1410.60     67.38 o 
  -2   1  16     1926.45     1944.52     68.46 o 
  -1   1  16      621.07      540.31     43.04 o 
   0   1  16     1139.78     1218.72     41.26 o 
   1   1  16      109.62      103.60     21.05 o 
   2   1  16      465.18      483.42     32.76 o 
   3   1  16      508.29      515.01     33.90 o 
   4   1  16     1649.44     1652.43     55.53 o 
   5   1  16      131.17      120.25     30.43 o 
   6   1  16       15.32       33.54     32.49 o 
  -7   2  16       63.19      101.56     77.79 o 
  -6   2  16      532.28      657.23     80.62 o 
  -5   2  16        8.51       -7.16     41.74 o 
  -4   2  16     5102.62     4904.02    124.95 o 
  -3   2  16       67.73       59.99     36.25 o 
  -2   2  16     1480.23     1528.16     61.55 o 
  -1   2  16     3919.20     3963.35     86.68 o 
   0   2  16       74.87       58.08     21.85 o 
   1   2  16     4385.93     4413.49     89.87 o 
   2   2  16      230.71      196.64     25.82 o 
   3   2  16     1154.95     1139.17     44.27 o 
   4   2  16        6.17       14.25     25.01 o 
   5   2  16     1071.75     1138.18     47.46 o 
   6   2  16        6.76       28.10     30.05 o 
  -6   3  16      474.68      564.98     70.79 o 
  -5   3  16       22.20      -13.86     39.08 o 
  -4   3  16       37.44       58.94     33.82 o 
  -3   3  16      632.14      679.32     47.90 o 
  -2   3  16      634.29      701.86     47.63 o 
  -1   3  16     1621.65     1572.36     56.44 o 
   0   3  16      781.85      861.31     70.03 o 
   1   3  16       90.70      117.08     21.96 o 
   2   3  16        1.19       23.65     22.37 o 
   3   3  16     1989.46     2074.62     55.36 o 
   4   3  16      657.64      649.32     37.56 o 
   5   3  16      388.64      333.71     35.89 o 
   6   3  16       51.01       15.50     29.98 o 
  -6   4  16       24.89      -20.45     58.22 o 
  -5   4  16     1239.37     1167.60     72.96 o 
  -4   4  16       17.21      111.23     46.14 o 
  -3   4  16     2059.66     1978.83    102.83 o 
  -2   4  16     1281.05     1335.86     73.50 o 
  -1   4  16     1292.75     1291.35     52.43 o 
   0   4  16     4443.71     4535.56     86.48 o 
   1   4  16       17.04       23.27     21.95 o 
   2   4  16     2190.55     2202.07     50.43 o 
   3   4  16      422.20      402.81     31.86 o 
   4   4  16      112.14       80.14     27.81 o 
   5   4  16       73.93       73.93     29.78 o 
   6   4  16      980.41      962.44     59.08 o 
  -6   5  16       36.50       35.83     52.52 o 
  -5   5  16      417.92      455.61     64.32 o 
  -4   5  16      259.12      354.96     49.95 o 
  -3   5  16       60.58       73.29     37.40 o 
  -2   5  16      230.39      258.99     38.04 o 
  -1   5  16     1028.63     1141.47     55.27 o 
   0   5  16       49.18        6.99     25.23 o 
   1   5  16      603.34      621.85     34.03 o 
   2   5  16      502.79      512.22     32.94 o 
   3   5  16      143.74      113.69     29.18 o 
   4   5  16      461.18      450.51     39.00 o 
   5   5  16      277.08      265.07     38.31 o 
   6   5  16      209.58      233.18     50.07 o 
  -6   6  16      107.66      141.98     60.24 o 
  -5   6  16       95.81      105.38     52.22 o 
  -4   6  16     1051.13      975.92     81.10 o 
  -3   6  16      397.03      403.58     50.34 o 
  -2   6  16     3288.66     3350.06    104.02 o 
  -1   6  16     2587.64     2591.75     90.75 o 
   0   6  16      439.06      483.93     36.26 o 
   1   6  16     1308.54     1387.79     48.95 o 
   2   6  16      401.74      455.93     32.36 o 
   3   6  16        4.56       -8.33     23.89 o 
   4   6  16      257.54      229.21     32.80 o 
   5   6  16      207.47      219.56     37.67 o 
   6   6  16      242.43      181.58     42.58 o 
  -6   7  16      376.08      368.45     87.61 o 
  -5   7  16       86.60       41.17     46.38 o 
  -4   7  16        6.78      -13.72     46.76 o 
  -3   7  16        3.83       53.01     38.31 o 
  -2   7  16      932.42      994.86     71.85 o 
  -1   7  16      175.16      159.68     36.32 o 
   0   7  16       66.04       32.75     26.15 o 
   1   7  16       25.25       16.03     26.00 o 
   2   7  16       30.35       28.96     22.41 o 
   3   7  16      685.61      677.18     39.36 o 
   4   7  16       11.73      -26.48     27.24 o 
   5   7  16      879.05      949.18     53.20 o 
   6   7  16       28.13      -91.30    102.67 o 
  -5   8  16      598.97      661.55     82.30 o 
  -4   8  16      478.33      473.83     60.13 o 
  -3   8  16     1142.85     1195.52     71.76 o 
  -2   8  16      298.61      384.11     67.94 o 
  -1   8  16      135.65      134.50     46.65 o 
   0   8  16      551.17      527.91     46.66 o 
   1   8  16        7.27       -7.59     24.26 o 
   2   8  16      550.21      651.22     42.40 o 
   3   8  16       11.87        1.96     26.27 o 
   4   8  16       15.93       -4.42     27.93 o 
   5   8  16        1.10       11.12     32.92 o 
  -5   9  16       13.78       64.87     49.87 o 
  -4   9  16       94.25      106.80     55.12 o 
  -3   9  16        8.31      -21.09     51.85 o 
  -2   9  16       44.86        4.18     38.11 o 
  -1   9  16      120.47       73.33     35.69 o 
   0   9  16       14.70       -6.44     33.41 o 
   1   9  16      122.91      108.18     30.87 o 
   2   9  16      365.59      317.01     37.29 o 
   3   9  16      399.97      304.08     35.16 o 
   4   9  16      301.23      339.60     39.69 o 
   5   9  16        3.09      -29.90     38.54 o 
  -4  10  16      343.54      236.43     74.16 o 
  -3  10  16      268.24      426.85     83.58 o 
  -2  10  16       98.95       84.32     51.39 o 
  -1  10  16       23.51       39.43     35.99 o 
   0  10  16       35.36       -5.14     34.68 o 
   1  10  16      632.95      620.57     50.75 o 
   2  10  16      312.80      302.13     38.48 o 
   3  10  16      118.44      145.91     35.86 o 
   4  10  16        6.40       -2.37     32.92 o 
  -4  11  16      162.22      194.66     75.67 o 
  -3  11  16      407.09      501.80     72.77 o 
  -2  11  16       43.48       65.06     52.61 o 
  -1  11  16       70.41       77.87     39.35 o 
   0  11  16      420.31      545.34    112.38 o 
   1  11  16      970.58     1143.20     69.18 o 
   2  11  16      327.63      275.43     48.95 o 
   3  11  16       40.00       15.52     33.19 o 
   4  11  16       19.02       38.80     79.84 o 
  -3  12  16       92.94       59.81     75.05 o 
  -2  12  16      407.08      382.43    101.24 o 
  -1  12  16      354.65      547.81     69.68 o 
   0  12  16      440.27      376.95     62.83 o 
   1  12  16      155.73      151.24     61.01 o 
   2  12  16       56.08       74.23     45.53 o 
   3  12  16       17.99       78.18     48.59 o 
  -2  13  16        4.97       47.24    124.06 o 
  -1  13  16        1.15       41.23     51.81 o 
   0  13  16      318.49      249.21     60.58 o 
   1  13  16        7.26      -10.06     43.71 o 
  -6   1  17      262.67      280.46     68.66 o 
  -5   1  17      352.95      379.03     59.31 o 
  -4   1  17      183.63      161.81     43.04 o 
  -3   1  17      232.08      148.31     37.91 o 
  -2   1  17        4.54        9.73     30.51 o 
  -1   1  17      408.70      451.53     47.40 o 
   0   1  17     1041.53      981.80     47.51 o 
   1   1  17     2825.04     2848.91     60.44 o 
   2   1  17     1389.81     1361.64     45.01 o 
   3   1  17     1582.50     1626.08     52.97 o 
   4   1  17      872.58      867.75     43.84 o 
   5   1  17      214.91      104.28     31.14 o 
   6   1  17      241.06      241.07     38.03 o 
  -6   2  17       16.58       18.48     65.82 o 
  -5   2  17       33.61       -8.60     77.44 o 
  -4   2  17      168.23      138.53     42.46 o 
  -3   2  17       15.32       27.52     36.93 o 
  -2   2  17       60.95       39.64     32.30 o 
  -1   2  17       59.90      123.88     33.98 o 
   0   2  17       52.89       76.17     29.35 o 
   1   2  17      121.51       99.18     21.75 o 
   2   2  17      164.47      161.60     24.91 o 
   3   2  17      190.65      143.33     27.98 o 
   4   2  17      174.53      131.53     28.07 o 
   5   2  17       33.37       13.01     28.06 o 
   6   2  17        1.47      -31.29     31.29 o 
  -6   3  17      301.06      316.46     81.21 o 
  -5   3  17       28.22       53.50     76.57 o 
  -4   3  17      254.48      204.40     44.57 o 
  -3   3  17       67.00       36.16     38.30 o 
  -2   3  17       31.91       19.08     31.48 o 
  -1   3  17      296.26      319.04     37.08 o 
   0   3  17      736.74      774.73     50.06 o 
   1   3  17       38.49       69.65     21.56 o 
   2   3  17     3014.92     2952.92     61.15 o 
   3   3  17     1112.46     1098.92     42.27 o 
   4   3  17     1569.97     1554.14     51.66 o 
   5   3  17      989.02      898.80     55.88 o 
   6   3  17       11.26       18.44     33.03 o 
  -6   4  17      253.22      131.37     82.16 o 
  -5   4  17       45.64      -52.14     52.14 o 
  -4   4  17      256.01      331.66     48.09 o 
  -3   4  17      376.76      377.08     44.27 o 
  -2   4  17      565.11      602.20     54.75 o 
  -1   4  17      199.49      173.88     37.01 o 
   0   4  17     1631.49     1594.90     76.51 o 
   1   4  17      145.13      148.93     26.44 o 
   2   4  17      633.03      705.62     39.49 o 
   3   4  17      112.41      117.05     26.74 o 
   4   4  17       80.92       62.61     28.57 o 
   5   4  17      261.79      222.60     35.76 o 
   6   4  17        3.58        0.28     32.50 o 
  -6   5  17      156.84      186.52     63.70 o 
  -5   5  17     1155.71     1151.94     77.40 o 
  -4   5  17        8.03       -2.98     39.36 o 
  -3   5  17      384.40      460.19     65.96 o 
  -2   5  17      662.39      707.67     57.80 o 
  -1   5  17      550.65      565.13     43.33 o 
   0   5  17      144.49      136.66     40.06 o 
   1   5  17     3022.95     3149.77     70.81 o 
   2   5  17        1.38       29.68     23.52 o 
   3   5  17      898.99      893.44     46.61 o 
   4   5  17      634.71      715.62     45.96 o 
   5   5  17      249.18      209.24     37.68 o 
   6   5  17      917.92      913.88     80.80 o 
  -6   6  17      108.48       89.89     87.13 o 
  -5   6  17        1.61      -34.42     48.88 o 
  -4   6  17       27.89        4.61     39.02 o 
  -3   6  17      271.53      301.93     47.52 o 
  -2   6  17       50.97       45.78     43.81 o 
  -1   6  17     1965.56     2217.72     78.40 o 
   0   6  17       66.91       43.16     26.92 o 
   1   6  17      496.67      547.99     37.15 o 
   2   6  17      511.36      599.70     50.03 o 
   3   6  17      778.27      807.65     46.01 o 
   4   6  17       23.77      -29.19     29.19 o 
   5   6  17      202.42      169.49     37.94 o 
  -5   7  17       18.71      -18.69     46.55 o 
  -4   7  17     1075.27     1313.27     89.50 o 
  -3   7  17      100.66       80.28     48.23 o 
  -2   7  17       23.77       41.19     41.62 o 
  -1   7  17       98.91       73.55     39.02 o 
   0   7  17     2001.53     2069.61     63.67 o 
   1   7  17        3.37      -14.86     26.59 o 
   2   7  17     2403.48     2428.81     63.49 o 
   3   7  17      107.91       75.51     28.15 o 
   4   7  17      303.33      201.32     39.35 o 
   5   7  17      427.62      389.56     43.99 o 
  -5   8  17      313.02      278.47     59.58 o 
  -4   8  17        3.14      -27.45     45.64 o 
  -3   8  17       42.62       98.16     50.73 o 
  -2   8  17      602.77      751.71     62.49 o 
  -1   8  17      339.55      383.39     51.27 o 
   0   8  17     1528.79     1679.57     71.07 o 
   1   8  17      421.01      411.42     53.57 o 
   2   8  17       56.34       60.54     30.24 o 
   3   8  17      531.75      533.38     39.34 o 
   4   8  17      875.56      801.16     55.86 o 
   5   8  17       10.31       12.45     35.51 o 
  -4   9  17      516.23      605.92     87.99 o 
  -3   9  17      417.89      332.27     75.00 o 
  -2   9  17       10.72       42.71     40.61 o 
  -1   9  17        3.73      -38.63     38.63 o 
   0   9  17      347.86      342.70     46.11 o 
   1   9  17     1977.81     1960.99     82.82 o 
   2   9  17      172.37      187.71     35.22 o 
   3   9  17     2092.80     2125.91     74.99 o 
   4   9  17      393.38      463.26     45.42 o 
  -4  10  17      152.61      181.61     74.38 o 
  -3  10  17      908.29      927.74     97.27 o 
  -2  10  17        0.60       55.75     52.26 o 
  -1  10  17     1532.89     1536.12     72.62 o 
   0  10  17      168.86      139.61     41.64 o 
   1  10  17        3.21       50.91     39.25 o 
   2  10  17      153.77      117.37     36.48 o 
   3  10  17      198.64      114.48     39.05 o 
   4  10  17      400.22      299.87     54.89 o 
  -3  11  17      298.63      230.81     75.66 o 
  -2  11  17       31.17       31.17     52.89 o 
  -1  11  17        2.84      -33.85     36.00 o 
   0  11  17      646.22      751.33     66.28 o 
   1  11  17       30.66       51.47     41.18 o 
   2  11  17      981.02      904.70     66.17 o 
   3  11  17       14.19      -19.96     38.46 o 
  -2  12  17     1473.86     1391.40    100.08 o 
  -1  12  17       12.24      -13.41     50.88 o 
   0  12  17      356.65      350.83     52.18 o 
   1  12  17       53.81       53.65     47.26 o 
   2  12  17       59.71       69.17     45.21 o 
  -6   0  18       37.62      -36.37     66.39 o 
  -5   0  18       27.84        4.13     66.87 o 
  -4   0  18     5493.73     5260.59    342.81 o 
  -3   0  18      497.58      521.01     67.82 o 
  -2   0  18     4790.26     4991.56    327.63 o 
  -1   0  18     3194.52     3279.51    128.96 o 
   0   0  18      393.89      384.69     61.53 o 
   1   0  18      844.43      894.62     73.48 o 
   2   0  18      787.56      881.21     57.08 o 
   3   0  18      682.81      630.60     53.49 o 
   4   0  18       26.20      -35.26     35.44 o 
   5   0  18      132.11      153.37     49.09 o 
   6   0  18      145.09       74.97     49.90 o 
  -6   1  18      208.89      106.84     65.19 o 
  -5   1  18      469.27      495.50    100.69 o 
  -4   1  18       68.79       10.46     37.63 o 
  -3   1  18      223.08      229.41     46.54 o 
  -2   1  18      755.10      698.80     50.93 o 
  -1   1  18     4312.22     4385.98    106.60 o 
   0   1  18      123.25      133.22     32.27 o 
   1   1  18       10.89      -20.38     20.38 o 
   2   1  18       34.74       38.55     23.16 o 
   3   1  18     1571.58     1604.52     52.91 o 
   4   1  18      167.26      163.79     33.23 o 
   5   1  18      411.77      435.96     40.69 o 
   6   1  18      180.99      184.09     40.10 o 
  -6   2  18       40.09       68.39     65.85 o 
  -5   2  18     1078.92      900.97     90.60 o 
  -4   2  18       57.51      100.64     43.16 o 
  -3   2  18     3538.56     3599.34    109.95 o 
  -2   2  18      766.03      819.65     54.40 o 
  -1   2  18      686.89      760.29     52.03 o 
   0   2  18     4367.24     4565.96     99.57 o 
   1   2  18       11.05       10.95     21.83 o 
   2   2  18     1300.54     1284.36     45.84 o 
   3   2  18      309.23      316.31     32.17 o 
   4   2  18       79.65       79.62     28.06 o 
   5   2  18       61.10       90.77     30.42 o 
   6   2  18     1130.79     1214.99     58.30 o 
  -6   3  18      123.21      115.81     64.90 o 
  -5   3  18      191.07      172.91     75.65 o 
  -4   3  18      130.00      128.87     50.21 o 
  -3   3  18      487.26      601.93     57.35 o 
  -2   3  18      918.40      971.64     63.96 o 
  -1   3  18      375.40      408.85     44.81 o 
   0   3  18     1305.88     1433.76     59.11 o 
   1   3  18       22.23      -13.19     23.72 o 
   2   3  18     1130.50     1164.48     52.74 o 
   3   3  18       23.25       -6.88     23.42 o 
   4   3  18     1232.95     1326.22     52.36 o 
   5   3  18       77.97       87.12     31.97 o 
   6   3  18       89.73       77.74     44.62 o 
  -6   4  18      375.66      213.92    171.37 o 
  -5   4  18        8.68       -9.47     41.98 o 
  -4   4  18     1536.94     1698.19    182.84 o 
  -3   4  18      124.71       69.48     41.21 o 
  -2   4  18     1291.69     1361.00     81.48 o 
  -1   4  18     1476.19     1330.33     62.66 o 
   0   4  18      282.41      226.72     43.87 o 
   1   4  18     4612.18     4521.17     92.96 o 
   2   4  18        3.89       17.48     24.90 o 
   3   4  18      243.75      248.71     31.16 o 
   4   4  18      362.76      337.43     41.97 o 
   5   4  18     1265.19     1270.97     55.74 o 
   6   4  18       22.23       -9.32    110.43 o 
  -5   5  18       31.84       20.05     45.80 o 
  -4   5  18      195.77      103.86     46.07 o 
  -3   5  18       47.73       86.60     41.77 o 
  -2   5  18     1670.93     1861.14     86.79 o 
  -1   5  18      153.01      125.93     38.84 o 
   0   5  18     1317.45     1361.45     59.48 o 
   1   5  18        5.07        1.65     27.37 o 
   2   5  18       85.73      134.34     28.96 o 
   3   5  18      267.58      248.03     33.50 o 
   4   5  18      528.10      526.57     43.59 o 
   5   5  18      446.26      410.64     44.50 o 
  -5   6  18      827.90      863.08     95.64 o 
  -4   6  18       91.92      101.62     50.13 o 
  -3   6  18     2598.48     2684.36    114.58 o 
  -2   6  18      488.73      527.89     64.68 o 
  -1   6  18      254.16      195.98     47.69 o 
   0   6  18      684.01      766.08     44.73 o 
   1   6  18      217.69      237.32     35.32 o 
   2   6  18      842.68      827.86     43.54 o 
   3   6  18       30.48       51.77     30.55 o 
   4   6  18        0.40       17.50     30.99 o 
   5   6  18       55.89       58.16     35.77 o 
  -5   7  18      249.39      211.84     57.82 o 
  -4   7  18       92.66       71.80     53.09 o 
  -3   7  18        0.27      100.33     48.32 o 
  -2   7  18      409.70      453.02     81.13 o 
  -1   7  18      510.57      624.67     75.83 o 
   0   7  18       52.99        0.40     31.81 o 
   1   7  18      932.90      994.14     63.00 o 
   2   7  18      519.04      567.88     42.02 o 
   3   7  18       36.62       -6.05     30.34 o 
   4   7  18      160.99      194.07     38.56 o 
   5   7  18       28.55        2.79     42.78 o 
  -4   8  18      807.57      903.00     98.39 o 
  -3   8  18      301.66      318.26     73.36 o 
  -2   8  18     1064.47     1202.78     83.77 o 
  -1   8  18      740.14      982.34     69.78 o 
   0   8  18      108.51      129.96     39.89 o 
   1   8  18      338.84      360.72     50.36 o 
   2   8  18      423.13      447.07     41.36 o 
   3   8  18        0.82      -23.56     34.54 o 
   4   8  18        7.54       27.69     34.22 o 
  -4   9  18       15.04      -16.28     64.74 o 
  -3   9  18      169.88      114.67     66.24 o 
  -2   9  18        1.10      -36.70     44.82 o 
  -1   9  18       48.16        0.42     41.08 o 
   0   9  18      235.21      208.73     44.76 o 
   1   9  18      122.74      125.91     41.56 o 
   2   9  18      206.70      187.58     36.58 o 
   3   9  18      743.76      742.53     50.83 o 
   4   9  18       60.84       74.12     38.86 o 
  -3  10  18      121.52      145.52     68.62 o 
  -2  10  18      175.26      183.92     69.35 o 
  -1  10  18      570.70      574.53     61.78 o 
   0  10  18      891.28     1043.22     72.05 o 
   1  10  18       45.88       62.66     40.90 o 
   2  10  18       47.05       72.44     43.92 o 
   3  10  18       29.18        2.92     35.54 o 
  -2  11  18       48.91       84.81     65.40 o 
  -1  11  18       43.31      -14.02     44.92 o 
   0  11  18       35.92       94.24     58.05 o 
   1  11  18        9.97      -33.98     39.76 o 
   2  11  18       44.78       66.61     49.41 o 
  -1  12  18       19.61       82.86     77.89 o 
   0  12  18       85.41       90.87     53.44 o 
   1  12  18       69.02       92.51     78.70 o 
  -6   1  19      362.88      306.27    141.33 o 
  -5   1  19      296.13      283.98     60.25 o 
  -4   1  19       83.13      232.06     54.56 o 
  -3   1  19      384.35      395.18     51.87 o 
  -2   1  19      509.96      566.31     50.16 o 
  -1   1  19      438.87      555.16     57.05 o 
   0   1  19      134.82       77.49     34.99 o 
   1   1  19      103.73       31.45     24.15 o 
   2   1  19      626.99      671.58     38.42 o 
   3   1  19      803.70      875.02     44.24 o 
   4   1  19     1249.76     1295.70     53.94 o 
   5   1  19     1230.19     1211.15     55.82 o 
  -6   2  19      159.89       57.06    111.99 o 
  -5   2  19       83.44       31.08     58.03 o 
  -4   2  19      252.42      242.98     50.81 o 
  -3   2  19        4.13       43.37     41.68 o 
  -2   2  19      835.41      848.95     56.54 o 
  -1   2  19      636.77      596.07     63.33 o 
   0   2  19     1357.48     1401.99     65.89 o 
   1   2  19        0.41        4.39     27.41 o 
   2   2  19      624.25      593.95     35.07 o 
   3   2  19      397.07      379.99     34.92 o 
   4   2  19      799.75      765.27     42.88 o 
   5   2  19       23.34        6.30     29.66 o 
  -5   3  19      271.54      310.07    124.15 o 
  -4   3  19       91.74       83.52     52.18 o 
  -3   3  19     1472.85     1465.83     78.51 o 
  -2   3  19        3.52       -8.56     37.09 o 
  -1   3  19      426.42      450.87     48.57 o 
   0   3  19     1076.25     1194.04     67.28 o 
   1   3  19     4056.41     4086.00     89.36 o 
   2   3  19     1048.99     1129.58     43.60 o 
   3   3  19     1926.35     1920.81     56.27 o 
   4   3  19      252.14      256.50     34.41 o 
   5   3  19       94.15       93.80     33.65 o 
  -5   4  19       15.84       97.12     56.38 o 
  -4   4  19      253.18      244.93     82.73 o 
  -3   4  19      158.66      137.26     53.41 o 
  -2   4  19      191.80      201.94     46.77 o 
  -1   4  19      565.63      575.27     50.50 o 
   0   4  19      132.37       82.28     28.37 o 
   1   4  19      155.16      187.03     34.35 o 
   2   4  19       79.53       71.31     29.23 o 
   3   4  19      259.61      215.20     31.66 o 
   4   4  19      338.57      269.97     36.58 o 
   5   4  19       23.90       10.65     32.74 o 
  -5   5  19        3.00        7.49     47.60 o 
  -4   5  19      688.82      742.45     84.49 o 
  -3   5  19        2.72       -0.07     47.40 o 
  -2   5  19      117.67      101.84     48.46 o 
  -1   5  19      121.87      132.44     43.19 o 
   0   5  19     1771.43     1829.22     68.96 o 
   1   5  19      365.23      398.61     40.63 o 
   2   5  19     3056.73     3033.55     76.11 o 
   3   5  19      197.66      238.61     34.51 o 
   4   5  19      334.68      300.52     40.27 o 
   5   5  19      318.35      380.19     45.38 o 
  -5   6  19      619.63      635.92     77.46 o 
  -4   6  19      274.94      274.77     65.40 o 
  -3   6  19       10.72      -37.85     47.21 o 
  -2   6  19      116.43      128.64     51.34 o 
  -1   6  19      827.50      900.70     67.10 o 
   0   6  19      295.32      302.10     46.45 o 
   1   6  19        1.52       -6.34     29.79 o 
   2   6  19       70.57       60.44     31.09 o 
   3   6  19     1035.19     1079.72     52.93 o 
   4   6  19       44.87       45.87     33.84 o 
   5   6  19       16.12       57.48     79.92 o 
  -4   7  19      483.54      461.85     86.49 o 
  -3   7  19       20.53        1.51     49.51 o 
  -2   7  19      297.96      407.67     61.98 o 
  -1   7  19      126.97      146.28     52.50 o 
   0   7  19       11.12       -2.28     36.19 o 
   1   7  19      694.58      659.04     50.70 o 
   2   7  19       79.93       50.83     31.47 o 
   3   7  19     1277.80     1257.16     65.35 o 
   4   7  19      631.79      562.65     47.36 o 
  -4   8  19       24.83       -6.21     65.78 o 
  -3   8  19      391.99      338.81     72.87 o 
  -2   8  19        0.49       22.92     47.47 o 
  -1   8  19     1390.57     1559.16     85.61 o 
   0   8  19        9.11       75.69     45.33 o 
   1   8  19      202.26      216.61     40.92 o 
   2   8  19       67.88       98.80     36.69 o 
   3   8  19      521.87      512.75     48.88 o 
   4   8  19      110.51      123.09     38.22 o 
  -3   9  19      255.47      345.12     78.29 o 
  -2   9  19        2.51       30.73     49.31 o 
  -1   9  19        8.88      -32.08     39.97 o 
   0   9  19      511.54      513.62     62.01 o 
   1   9  19        1.11      -15.92     39.98 o 
   2   9  19     1207.95     1339.24     68.47 o 
   3   9  19       11.20       55.38     38.60 o 
  -3  10  19       17.61       41.94    113.61 o 
  -2  10  19      977.93      906.68     99.13 o 
  -1  10  19       11.14       -2.51     45.31 o 
   0  10  19      901.28     1027.69     74.90 o 
   1  10  19        0.46      -27.19     40.91 o 
   2  10  19       75.97       35.42     44.51 o 
  -1  11  19       31.52      -35.44     46.58 o 
   0  11  19       26.77       92.93     47.34 o 
   1  11  19     1430.55     1520.88    145.99 o 
  -5   0  20      658.48      533.99    105.99 o 
  -4   0  20      110.10       53.13     73.55 o 
  -3   0  20     1309.08     1360.41    169.12 o 
  -2   0  20      123.93        7.42     59.12 o 
  -1   0  20      473.12      577.66     74.28 o 
   0   0  20     3056.92     3140.70    136.80 o 
   1   0  20      418.68      400.71     70.35 o 
   2   0  20     3377.34     3381.00    106.55 o 
   3   0  20      691.90      699.38     61.01 o 
   4   0  20      487.76      469.61     57.58 o 
   5   0  20      601.18      784.01     81.54 o 
  -5   1  20      503.24      453.23     91.29 o 
  -4   1  20       27.18        8.68     48.92 o 
  -3   1  20      114.19       37.73     43.76 o 
  -2   1  20      116.85      121.65     41.20 o 
  -1   1  20     1869.73     1854.59     77.13 o 
   0   1  20      198.26      194.49     43.18 o 
   1   1  20      252.66      279.78     37.95 o 
   2   1  20        0.98        1.23     26.20 o 
   3   1  20     1100.40     1069.86     49.07 o 
   4   1  20      170.50      124.81     33.30 o 
   5   1  20      215.83      254.39     37.70 o 
  -5   2  20        0.84      -58.51     58.51 o 
  -4   2  20     1880.56     1750.63    104.14 o 
  -3   2  20      126.60       85.14     46.81 o 
  -2   2  20     2355.35     2401.61    125.17 o 
  -1   2  20      871.70      911.32     60.23 o 
   0   2  20      129.18      142.12     40.75 o 
   1   2  20     1809.56     1808.87    103.61 o 
   2   2  20      436.05      532.24     35.84 o 
   3   2  20      141.19      151.03     30.01 o 
   4   2  20      364.67      375.10     39.45 o 
   5   2  20      332.75      348.91     44.17 o 
  -5   3  20        3.87       85.42     68.27 o 
  -4   3  20       91.21      142.95     64.24 o 
  -3   3  20        6.61       16.32     42.97 o 
  -2   3  20     1004.45     1105.75     72.06 o 
  -1   3  20      307.40      305.77     46.64 o 
   0   3  20     1216.02     1389.84     70.17 o 
   1   3  20       64.38       69.13     34.69 o 
   2   3  20      182.05      152.64     32.22 o 
   3   3  20      142.54      128.71     29.48 o 
   4   3  20      260.26      220.50     34.52 o 
   5   3  20      561.20      631.78     48.06 o 
  -5   4  20      708.59      870.36     98.69 o 
  -4   4  20      214.50      156.04     58.64 o 
  -3   4  20     3816.93     4034.25    149.35 o 
  -2   4  20      627.99      643.32     88.81 o 
  -1   4  20      610.77      595.66     62.66 o 
   0   4  20      414.55      361.03     50.04 o 
   1   4  20      963.53      960.80     56.75 o 
   2   4  20      246.77      268.09     38.31 o 
   3   4  20      114.46      130.58     32.51 o 
   4   4  20       50.20       40.43     31.70 o 
   5   4  20       96.77      101.24     45.44 o 
  -5   5  20       11.96      -62.00    118.98 o 
  -4   5  20      119.50       97.31     58.03 o 
  -3   5  20       38.39       28.25     51.93 o 
  -2   5  20      662.48      752.73     76.62 o 
  -1   5  20      187.35      153.21     47.86 o 
   0   5  20      518.81      557.29     71.79 o 
   1   5  20      193.41      153.12     52.40 o 
   2   5  20      652.59      694.76     48.53 o 
   3   5  20       42.70       28.60     31.11 o 
   4   5  20      983.97      942.80     54.81 o 
  -4   6  20      884.69      987.73    154.16 o 
  -3   6  20        6.29      -48.79     48.79 o 
  -2   6  20      849.49      825.29     76.90 o 
  -1   6  20      368.05      306.78     54.08 o 
   0   6  20        2.78      -22.85     36.64 o 
   1   6  20      800.47      835.03     51.34 o 
   2   6  20       44.64       69.90     33.94 o 
   3   6  20      347.46      399.14     44.53 o 
   4   6  20       17.34       -5.39     32.90 o 
  -4   7  20       81.55       88.52     69.16 o 
  -3   7  20      158.33      147.62     57.96 o 
  -2   7  20        2.33      -43.28     43.28 o 
  -1   7  20      339.71      264.27     60.44 o 
   0   7  20      671.30      697.09     60.72 o 
   1   7  20      338.77      373.14     41.23 o 
   2   7  20      444.10      428.08     47.58 o 
   3   7  20      440.06      439.34     47.45 o 
   4   7  20       69.20       77.58     40.80 o 
  -3   8  20      188.58      209.95     94.65 o 
  -2   8  20       37.86       12.65     52.31 o 
  -1   8  20      788.82      835.59    125.18 o 
   0   8  20     1467.55     1404.89    113.96 o 
   1   8  20       43.79      -32.24     34.57 o 
   2   8  20      185.33      201.05     43.45 o 
   3   8  20      216.62      168.07     42.17 o 
  -3   9  20        0.71       21.47    116.29 o 
  -2   9  20        3.43       46.25     51.70 o 
  -1   9  20      431.57      341.62     65.15 o 
   0   9  20      133.92       97.72     67.50 o 
   1   9  20      139.29      158.25     53.05 o 
   2   9  20       34.67       24.48     36.64 o 
  -2  10  20      347.64      342.74    140.44 o 
  -1  10  20      321.91      351.71     71.26 o 
   0  10  20      242.35      326.39     66.94 o 
   1  10  20       78.03       93.26     48.77 o 
  -5   1  21      405.36      426.40     82.46 o 
  -4   1  21      111.18      170.31     58.85 o 
  -3   1  21       48.68       18.83     69.68 o 
  -2   1  21      348.48      336.34     50.73 o 
  -1   1  21      564.08      696.72     58.34 o 
   0   1  21      604.79      617.66     55.20 o 
   1   1  21     1070.33     1143.42     67.04 o 
   2   1  21      640.78      663.72     53.33 o 
   3   1  21      719.26      673.90     44.51 o 
   4   1  21      232.61      228.10     35.31 o 
  -5   2  21        0.89      -21.78     75.26 o 
  -4   2  21        9.71      -20.74     50.44 o 
  -3   2  21        5.12       23.09     45.80 o 
  -2   2  21       71.95       67.06     43.69 o 
  -1   2  21      127.48      117.19     42.41 o 
   0   2  21       37.05       -9.15     37.31 o 
   1   2  21       66.06       67.20     41.01 o 
   2   2  21       86.09       69.31     34.10 o 
   3   2  21        8.53       -0.29     27.19 o 
   4   2  21       29.40       36.22     30.16 o 
  -4   3  21      294.31      373.52     71.76 o 
  -3   3  21       78.30       11.08     45.30 o 
  -2   3  21       31.12       42.69     44.28 o 
  -1   3  21      296.37      328.70     49.91 o 
   0   3  21      798.05      743.93     60.42 o 
   1   3  21      121.88      170.32     43.37 o 
   2   3  21     1183.94     1203.56     74.12 o 
   3   3  21      444.62      470.41     38.25 o 
   4   3  21      454.21      406.30     42.42 o 
  -4   4  21        0.16      -50.50     50.50 o 
  -3   4  21       13.91       56.06     52.40 o 
  -2   4  21       83.42      104.48     50.49 o 
  -1   4  21      102.90       17.54     45.24 o 
   0   4  21      752.02      735.18     59.20 o 
   1   4  21       80.67       22.18     36.08 o 
   2   4  21       10.07        3.71     32.14 o 
   3   4  21       91.54       43.12     33.35 o 
   4   4  21      159.59      183.07     40.18 o 
  -4   5  21      302.53      158.10     62.45 o 
  -3   5  21       75.70       87.05     57.00 o 
  -2   5  21       29.66      -47.67     47.67 o 
  -1   5  21        6.29      -40.11     42.89 o 
   0   5  21        4.13       39.95     39.94 o 
   1   5  21     1469.65     1604.04     87.95 o 
   2   5  21      250.20      237.53     40.79 o 
   3   5  21     1942.24     2080.08     81.29 o 
   4   5  21      575.21      608.89     50.17 o 
  -4   6  21      109.38       83.42     88.41 o 
  -3   6  21      300.01      344.78     66.84 o 
  -2   6  21       38.11       51.10     53.03 o 
  -1   6  21     1166.21     1195.01     90.47 o 
   0   6  21      198.53      263.32     53.94 o 
   1   6  21        1.76       41.54     36.88 o 
   2   6  21        1.58        1.94     34.52 o 
   3   6  21      233.84      252.75     43.01 o 
  -3   7  21      118.51       51.05     56.45 o 
  -2   7  21       59.68       19.95     53.14 o 
  -1   7  21       45.90       88.72     55.49 o 
   0   7  21      728.40      744.32     77.97 o 
   1   7  21       97.11       69.27     39.49 o 
   2   7  21     1531.28     1563.06     73.36 o 
   3   7  21       17.25      -11.84     39.35 o 
  -3   8  21      111.95      113.03     86.94 o 
  -2   8  21      976.63     1133.85     91.90 o 
  -1   8  21        6.13      -14.24     47.90 o 
   0   8  21      208.91       90.09     56.62 o 
   1   8  21      239.48      150.80     55.05 o 
   2   8  21       59.36       52.12     40.99 o 
  -2   9  21      244.69      308.95     90.56 o 
  -1   9  21      539.55      467.91     73.48 o 
   0   9  21      529.80      427.57     74.70 o 
   1   9  21      878.72      897.16     77.16 o 
  -4   0  22      942.24     1148.38    133.29 o 
  -3   0  22        1.60       -8.92     77.19 o 
  -2   0  22      619.77      845.53     92.21 o 
  -1   0  22      263.28      284.62     66.61 o 
   0   0  22      242.46      260.86    108.59 o 
   1   0  22     2268.00     2069.73    124.89 o 
   2   0  22        7.83       96.10     62.23 o 
   3   0  22      260.80      194.21     50.20 o 
   4   0  22      748.22      777.17     73.61 o 
  -4   1  22      159.17       87.26     59.03 o 
  -3   1  22       19.95      -40.52     45.45 o 
  -2   1  22      518.57      576.34     57.01 o 
  -1   1  22      181.78      180.08     46.38 o 
   0   1  22      900.17      960.83     71.81 o 
   1   1  22       25.27       51.87     42.31 o 
   2   1  22       51.61      120.19     46.18 o 
   3   1  22       37.76       32.44     29.31 o 
   4   1  22      454.21      409.65     40.82 o 
  -4   2  22       84.61        9.29     63.11 o 
  -3   2  22     2077.05     1985.37     97.14 o 
  -2   2  22      115.09       73.92     48.19 o 
  -1   2  22      275.29      226.51     49.34 o 
   0   2  22      735.40      809.92     62.88 o 
   1   2  22       36.88       42.10     42.19 o 
   2   2  22      697.03      673.35     56.07 o 
   3   2  22      331.48      280.20     39.62 o 
   4   2  22        5.35      -24.49     29.40 o 
  -4   3  22       42.77       -6.94     64.14 o 
  -3   3  22       15.25      -34.06     57.38 o 
  -2   3  22      265.76      224.17     55.02 o 
  -1   3  22     1241.82     1444.20     85.37 o 
   0   3  22       23.46       55.67     41.32 o 
   1   3  22      329.68      346.42     69.31 o 
   2   3  22      115.22      137.63     41.63 o 
   3   3  22      120.55      155.83     37.41 o 
   4   3  22       96.17       73.46     44.10 o 
  -4   4  22     1189.58     1328.58    137.29 o 
  -3   4  22      276.96      148.54     62.09 o 
  -2   4  22     1851.58     1782.82     92.64 o 
  -1   4  22      741.13      638.48     67.74 o 
   0   4  22        2.42      -24.42     39.29 o 
   1   4  22      207.76      195.37     51.04 o 
   2   4  22      586.92      645.25     55.55 o 
   3   4  22        3.28       37.22     37.10 o 
  -3   5  22      106.14      105.03     60.48 o 
  -2   5  22       32.54        7.56     55.94 o 
  -1   5  22      348.76      310.80     80.41 o 
   0   5  22      296.10      345.06     59.60 o 
   1   5  22       13.38       -4.42     42.67 o 
   2   5  22       83.27      129.53     41.42 o 
   3   5  22      513.81      482.76     57.20 o 
  -3   6  22      549.14      627.67     79.72 o 
  -2   6  22      345.61      339.10     67.22 o 
  -1   6  22      749.56      879.11     89.43 o 
   0   6  22      873.20      987.31     77.61 o 
   1   6  22       26.03       11.20     41.85 o 
   2   6  22       92.58       81.10     40.48 o 
   3   6  22      252.51      192.15     58.91 o 
  -2   7  22       10.91      -41.45     53.63 o 
  -1   7  22      143.73      170.51     62.18 o 
   0   7  22       41.17      -18.73     52.78 o 
   1   7  22        7.37      -21.94     42.15 o 
   2   7  22       23.55      -33.88     44.01 o 
  -1   8  22      101.65       30.65     77.14 o 
   0   8  22       34.59      -40.07     67.32 o 
   1   8  22      297.59      340.99     68.58 o 
  -3   1  23       26.40        6.77     56.73 o 
  -2   1  23        9.08       52.54     71.90 o 
  -1   1  23      126.97       82.99     47.92 o 
   0   1  23      844.80      821.21     66.05 o 
   1   1  23     1343.07     1480.76     81.50 o 
   2   1  23     1574.14     1447.11     81.09 o 
   3   1  23      406.56      400.31     55.07 o 
  -3   2  23        0.08       25.83     52.54 o 
  -2   2  23        5.69      -15.71     46.29 o 
  -1   2  23      493.36      545.03     59.96 o 
   0   2  23      200.84      203.66     54.60 o 
   1   2  23       25.77       29.56     43.71 o 
   2   2  23      212.46      233.98     53.62 o 
   3   2  23      565.54      604.26     59.50 o 
  -3   3  23       31.82       25.98     56.29 o 
  -2   3  23      373.62      359.98     63.36 o 
  -1   3  23      306.90      343.18     61.18 o 
   0   3  23       27.62      -40.84     40.84 o 
   1   3  23      126.46      189.96     48.85 o 
   2   3  23       29.93        4.94     44.97 o 
   3   3  23      812.42      773.32     57.68 o 
  -3   4  23      132.97      115.89     62.16 o 
  -2   4  23        3.58        6.34     48.27 o 
  -1   4  23      421.00      527.50     66.65 o 
   0   4  23       27.15      -14.36     42.30 o 
   1   4  23        3.65       -8.91     42.52 o 
   2   4  23        0.15       34.71     45.91 o 
   3   4  23       52.93      103.66     71.53 o 
  -2   5  23       47.70      -54.44     54.44 o 
  -1   5  23      107.83      124.58     53.68 o 
   0   5  23      373.14      416.12     65.94 o 
   1   5  23       25.93       69.22     46.92 o 
   2   5  23      627.33      771.59     62.03 o 
  -2   6  23      847.02      993.33    105.83 o 
  -1   6  23       79.17      101.02     62.32 o 
   0   6  23      608.67      527.70     68.89 o 
   1   6  23        5.45      -47.50     47.50 o 
   2   6  23       83.94       77.88    127.10 o 
  -1   7  23      123.47       77.38     98.85 o 
   0   7  23      413.92      296.06    102.89 o 
  -2   0  24      335.51      426.93    139.14 o 
  -1   0  24      634.56      559.47     89.61 o 
   0   0  24       66.30      207.63     72.55 o 
   1   0  24      741.29      749.25     98.78 o 
   2   0  24      185.15      151.64     73.46 o 
  -2   1  24      295.88      407.18     66.39 o 
  -1   1  24      108.17       75.17     48.24 o 
   0   1  24      974.31     1088.10     74.84 o 
   1   1  24      155.56      156.54     51.94 o 
   2   1  24      247.08      295.77     67.29 o 
  -2   2  24      744.65      725.92     77.27 o 
  -1   2  24      117.02       74.85     54.36 o 
   0   2  24       61.25       60.31     56.50 o 
   1   2  24      871.46      961.20     73.45 o 
   2   2  24      301.99      396.00     62.36 o 
  -2   3  24       24.86      -23.51     48.50 o 
  -1   3  24      475.88      550.30     70.84 o 
   0   3  24      369.16      372.21     58.76 o 
   1   3  24        7.82      -32.55     44.47 o 
   2   3  24       43.42       65.90     59.89 o 
  -2   4  24        1.24        6.21     81.77 o 
  -1   4  24      391.17      381.73     66.74 o 
   0   4  24     1046.31     1191.86     85.87 o 
   1   4  24       30.35       72.08     47.40 o 
  -1   5  24     1101.66     1307.78    147.26 o 
   0   5  24       25.46       -1.79     66.71 o 
   1   5  24      106.36      164.66     97.91 o 
  -1   1  25      161.38      111.48     62.53 o 
   0   1  25      169.50       37.86     63.42 o 
   1   1  25      290.81      403.27    131.37 o 
  -1   2  25      188.29      370.99    112.42 o 
   0   2  25        0.46       -0.52     55.33 o 
                                                 
